# Supplementary material for: Effects of weather and season on human brain volume
Source: PLoS One. 2021 Mar 24;16(3):e0236303. doi: 10.1371/journal.pone.0236303 (PMC7990212; doi:10.1371/journal.pone.0236303)
Supplement: S1 Data — (CSV) [file pone.0236303.s001.csv]

sex	age	bmi	sitecode	seriesmonth	season	seriesmin	scancode	motion	temp	humidity	pressure	daylight	avgmonthpressure	avgmonthtemp	avgmonthhumidity	devpressure	devtemp	devhumidity	eTIV	C_BrainSegVol	C_TotalGrayVol	C_CerebralWhiteMatterVol	C_CortexVol	C_SubCortGrayVol	C_lhCerebralWhiteMatterVol	C_lhCortexVol	C_rhCerebralWhiteMatterVol	C_rhCortexVol	C_Left-Lateral-Ventricle	C_Right-Lateral-Ventricle	C_SupraTentorialVol	C_Brain-Stem	C_Left-Cerebellum-Cortex	C_Left-Cerebellum-White-Matter	C_Right-Cerebellum-Cortex	C_Right-Cerebellum-White-Matter	C_Left-Amygdala	C_Left-Caudate	C_Left-Hippocampus	C_Left-Pallidum	C_Left-Putamen	C_Left-Thalamus-Proper	C_Right-Amygdala	C_Right-Caudate	C_Right-Hippocampus	C_Right-Pallidum	C_Right-Putamen	C_Right-Thalamus-Proper
F	18	21.78926203	1	2	4	999.5167	2	0.189942129	-2.2	28	30.16	669	29.76027966	-1.025328781	67.83240533	-0.399720338	-1.174671219	-39.83240533	1686436.749	0.736087494	0.435737208	0.280423282	0.340284473	0.039585238	0.14089111	0.17063147	0.139532173	0.169653003	0.001624905	0.001671157	0.666289661	0.010380111	0.029385626	0.007892914	0.02476636	0.007289986	0.000995175	0.002349332	0.002542224	0.00121647	0.003079096	0.005599617	0.001090939	0.002579937	0.002596006	0.001407227	0.003453257	0.005748867
F	18		0	10	3	1142.5333	5	1.548528395	10.6	59	29.42	650	29.79867478	12.27752642	75.61049481	0.378674775	-1.677526418	-16.61049481	1366605.297	0.810581521	0.45806746	0.322478834	0.34632854	0.043333653	0.162026894	0.175643664	0.16045194	0.170684876	0.002814419	0.002182122	0.720336517	0.01160035	0.034683021	0.01137534	0.032923698	0.011502077	0.00118359	0.00251104	0.002924473	0.001312449	0.004006643	0.005426512	0.001309961	0.002652192	0.003368712	0.001305864	0.003952714	0.005374924
F	18		0	7	2	623.8667	5	2.177349222	26.1	52	29.98	899	29.74544129	23.27530095	72.55868898	-0.234558708	2.824699046	-20.55868898	1297575.354	0.868967645	0.491581073	0.339664848	0.371855463	0.044550014	0.169803459	0.18467636	0.16986139	0.187179104	0.004989999	0.003852262	0.768569022	0.015158965	0.037235757	0.014215591	0.036098404	0.012291463	0.001265129	0.002709746	0.003082673	0.001650617	0.003653121	0.005711345	0.001332023	0.002854863	0.003131225	0.001503496	0.003608885	0.005380574
F	18	18.02295405	1	2	4	859.9167	3	0.379515626	5	43	29.61	611	29.76027966	-1.025328781	67.83240533	0.150279662	6.025328781	-24.83240533	1434864.923	0.762147002	0.440675022	0.293724944	0.326322795	0.03777359	0.145232071	0.160861617	0.148492873	0.165461178	0.003093601	0.00272165	0.666869568	0.012631921	0.036862355	0.01032585	0.038093551	0.009376214	0.000984831	0.002270388	0.00272165	0.001271897	0.002868284	0.005351096	0.001101428	0.002443575	0.002634116	0.001271757	0.003094507	0.00506877
M	18	22.04686288	1	3	1	948.6833	3	3.392062795	14.4	21	30	759	29.80936558	3.178739694	63.47755817	-0.190634421	11.22126031	-42.47755817	1501417.046	0.756313513	0.458572238	0.268245045	0.340121471	0.040006872	0.133747656	0.169312886	0.134497389	0.170808585	0.003632302	0.004235665	0.659368335	0.013445898	0.038952269	0.00970663	0.038856825	0.009439349	0.001125936	0.002329932	0.002865293	0.00142945	0.003623843	0.005217538	0.001247089	0.002541333	0.002863695	0.001351523	0.00368412	0.004907564
M	18	25.10425653	1	5	1	915.3167	3	1.50913359	14.4	44	29.7	846	29.78185428	15.38085811	69.56541806	0.081854282	-0.980858107	-25.56541806	1871300.14	0.787294335	0.434871173	0.314445867	0.332626751	0.039596	0.15691132	0.166200895	0.157534547	0.166425857	0.001948271	0.002224603	0.695052629	0.014467321	0.02885224	0.015803985	0.032205416	0.015412813	0.001198846	0.001943782	0.003114679	0.001502966	0.003066371	0.00560172	0.001251964	0.002145727	0.003085128	0.001316945	0.00334468	0.004789023
M	18		0	1	4	911.85	1	0.216230855	8.9	41	29.84	570	29.79326689	-2.226240227	69.51486615	-0.046733112	11.12624023	-28.51486615	1731741.896	0.742572553	0.440028404	0.272565333	0.333649965	0.038742494	0.138038536	0.168034238	0.134526798	0.165615728	0.007682438	0.004462443	0.660125757	0.012966655	0.032230265	0.007842855	0.033702771	0.007657146	0.001080069	0.002150263	0.002331468	0.001238291	0.003303379	0.005219485	0.001151615	0.002126645	0.002578618	0.001146649	0.003295006	0.00534254
F	18		0	4	1	817.5167	5	0.154437422	21.1	28	29.67	824	29.75775728	9.60836795	62.25004617	0.087757281	11.49163205	-34.25004617	1193974.125	0.784046304	0.471943929	0.272552033	0.354375217	0.042187681	0.132447137	0.176510892	0.140104896	0.177864326	0.009748787	0.006514044	0.691530828	0.011693302	0.036956915	0.009066863	0.036498362	0.008723221	0.001049939	0.002662704	0.002751651	0.001340481	0.003925294	0.005062505	0.001287046	0.002821502	0.002934151	0.001219206	0.003977473	0.005021298
F	18		0	8	2	980.1167	5	0.877101179	29.4	31	29.48	855	29.78031655	22.34949826	73.60591133	0.300316555	7.050501738	-42.60591133	1219934.428	0.833595623	0.480430675	0.310555876	0.363489963	0.040330856	0.155889339	0.182852724	0.154666537	0.18063724	0.006970948	0.00576949	0.730935782	0.012368862	0.036693284	0.013994769	0.038786101	0.01295586	0.000953986	0.002868925	0.002542186	0.001361467	0.003276488	0.005241921	0.001056122	0.002874991	0.002844333	0.001452455	0.003442562	0.005003466
F	18		0	7	2	792.1333	1	0.134438165	25	89	29.74	897	29.74544129	23.27530095	72.55868898	0.005441292	1.724699046	16.44131102	1337199.161	0.822894623	0.461334082	0.3433672	0.362458011	0.045958001	0.1717652	0.180640475	0.171602	0.181817536	0.003023185	0.0019573	0.759430539	0.011402415	0.024659977	0.005234299	0.027229153	0.005321795	0.001033055	0.002928958	0.0030264	0.001744168	0.00419743	0.00625636	0.001124963	0.002849688	0.003113598	0.001589965	0.004089892	0.00625636
M	18		0	1	4	998.0333	4	1.390402352	1	87	29.94	555	29.79326689	-2.226240227	69.51486615	-0.146733112	3.226240227	17.48513385	1594014.845	0.81942085	0.472314457	0.316538806	0.350383974	0.044563575	0.159200539	0.176198904	0.157338267	0.174185069	0.003042694	0.002923373	0.720129311	0.014838193	0.038784959	0.012410487	0.037383341	0.010072365	0.001222511	0.002481595	0.003119795	0.001434805	0.004357299	0.005335458	0.001492144	0.002624317	0.003030398	0.001316613	0.004369156	0.005565883
F	18		0	5	1	840.55	5	2.804165159	18.9	40	30.08	871	29.78185428	15.38085811	69.56541806	-0.298145718	3.519141893	-29.56541806	1471092.127	0.707342512	0.39798959	0.289534609	0.319146805	0.040234734	0.146740387	0.163955119	0.142794222	0.155191685	0.003495498	0.004838786	0.659914779	0.010281817	0.018671842	0.004711738	0.019038441	0.004125438	0.000998714	0.002811992	0.002723895	0.001319224	0.003390542	0.005281858	0.00103379	0.002605615	0.002721787	0.001298423	0.003793508	0.00468679
M	18		0	10	3	1069.3167	5	0.381831726	13.3	77	29.91	675	29.79867478	12.27752642	75.61049481	-0.111325225	1.022473582	1.389505195	1621025.893	0.728525069	0.400671172	0.292097247	0.296532799	0.035873579	0.146056463	0.147554773	0.146040784	0.148978026	0.006230684	0.007976862	0.641556406	0.01302891	0.032941917	0.00958171	0.034561138	0.00952218	0.000904304	0.001830816	0.0023685	0.001345383	0.002936721	0.00518104	0.001088015	0.001913788	0.002379234	0.001082956	0.002957448	0.004680554
F	18	19.42087102	1	12	3	777.5833	3	0.125862693	-5	36	30.51	547	29.82503538	0.942769991	72.78154243	-0.684964621	-5.942769991	-36.78154243	1558741.821	0.720030081	0.432163499	0.262089701	0.317669875	0.037596348	0.130015401	0.156616785	0.1320743	0.161053091	0.003932338	0.002203636	0.625468878	0.013152852	0.037786373	0.008657688	0.038617556	0.008206298	0.000940117	0.002450951	0.002246812	0.001334923	0.003011981	0.005213115	0.001045651	0.002515234	0.002403669	0.001424482	0.003294773	0.004979208
M	18	37.29617768	1	7	2	767.4	3	0.54978165	27.8	32	30.02	908	29.74544129	23.27530095	72.55868898	-0.274558708	4.524699046	-40.55868898	1639190.436	0.763806311	0.459714095	0.276885287	0.328775069	0.036530838	0.138246493	0.164770281	0.138638794	0.164004788	0.001858173	0.002265997	0.648039202	0.015332508	0.045832747	0.010085527	0.048024377	0.010417521	0.001137452	0.001986895	0.002686692	0.001234024	0.003001299	0.00457366	0.001129704	0.002179491	0.002761363	0.001094443	0.00309964	0.004509055
M	18		0	4	1	1105.55	5	0.500707854	11.7	27	29.87	790	29.75775728	9.60836795	62.25004617	-0.112242719	2.09163205	-35.25004617	1533356.107	0.822222571	0.475607414	0.314337831	0.359353923	0.042453283	0.15384535	0.178595121	0.160492482	0.180758802	0.004810102	0.005139315	0.729954615	0.012212427	0.037200295	0.009806333	0.035449626	0.009194863	0.001224308	0.002723568	0.002825567	0.001353697	0.003750336	0.005686546	0.001372088	0.002824393	0.002936369	0.001358915	0.003702662	0.005248357
M	18		0	9	2	663.6667	5	0.270700024	21.7	57	29.73	753	29.85300071	18.61549701	75.96733546	0.123000707	3.084502987	-18.96733546	1433081.554	0.773357941	0.477247224	0.264525059	0.344886299	0.044302433	0.132421826	0.172690904	0.132103233	0.172195395	0.003617449	0.003016158	0.663106837	0.01437406	0.042552568	0.011097694	0.045010907	0.010872584	0.00142225	0.002593642	0.002818751	0.001414016	0.004207576	0.005626895	0.001388686	0.002665305	0.00305042	0.001401735	0.004264168	0.005198937
M	18		0	2	4	575.0333	5	3.283011459	-2.2	56	30.21	606	29.76027966	-1.025328781	67.83240533	-0.449720338	-1.174671219	-11.83240533	1565915.978	0.797413155	0.445607254	0.321078017	0.325382413	0.042792207	0.16043752	0.162561746	0.160640498	0.162820666	0.003974543	0.002510799	0.698720577	0.014448413	0.036685302	0.011239173	0.039409139	0.011019046	0.001148401	0.002585515	0.002780545	0.001570838	0.003717058	0.005677635	0.001195147	0.002500517	0.003150169	0.001437817	0.003771531	0.005369445
F	18	35.50842702	1	1	4	961.8667	3	0.408141955	2.8	52	30.05	587	29.79326689	-2.226240227	69.51486615	-0.256733112	5.026240227	-17.51486615	1671523.742	0.719099568	0.425059817	0.26089313	0.314410476	0.036240586	0.129703464	0.157209901	0.131189666	0.157200575	0.0059639	0.004516956	0.625840729	0.012665031	0.036265533	0.010005721	0.036629632	0.009104029	0.000938605	0.002146724	0.002560658	0.001272013	0.002612287	0.004933881	0.001053769	0.002071762	0.00259075	0.001270936	0.00271782	0.004824221
M	18		0	4	1	872.5667	5	0.69046597	22	22	29.71	824	29.75775728	9.60836795	62.25004617	0.047757281	12.39163205	-40.25004617	1876582.258	0.795624595	0.4344402	0.326423658	0.318477258	0.039760048	0.163879214	0.161414458	0.162544443	0.1570628	0.006950561	0.004429169	0.69932006	0.013701398	0.037140392	0.011022752	0.038171148	0.009879556	0.001189236	0.002675182	0.002699802	0.001300769	0.003005784	0.005273949	0.001198935	0.002665644	0.002707262	0.00130759	0.003012072	0.004901037
F	18		0	5	1	714.0167	5	0.596371567	21.7	79	29.55	890	29.78185428	15.38085811	69.56541806	0.231854282	6.319141893	9.434581944	1271845.739	0.823044782	0.475037843	0.31243841	0.348195416	0.04275204	0.156288664	0.175802347	0.156149746	0.172393069	0.004220245	0.004888407	0.716867847	0.01218544	0.03959238	0.011677045	0.042591171	0.011703542	0.000988092	0.002897757	0.002894376	0.001421556	0.003915962	0.005516471	0.001113814	0.00300972	0.002772192	0.001450019	0.003898114	0.005183097
M	18		0	11	3	1079.9667	5	2.209211238	6.1	93	29.93	592	29.86179729	6.367925824	70.79552182	-0.06820271	-0.267925824	22.20447818	1597618.981	0.790435025	0.474221183	0.287460511	0.343906632	0.040905248	0.144612112	0.173259595	0.142848399	0.170647038	0.002678549	0.002273884	0.680816355	0.013526066	0.042781853	0.011154474	0.046311731	0.010075807	0.001243914	0.002536024	0.002819508	0.001285162	0.003735559	0.005319979	0.001156847	0.002609133	0.002911207	0.001261189	0.003730552	0.00511023
F	18	42.51349085	1	7	2	853.4167	3	1.154415411	18.9	70	29.96	880	29.74544129	23.27530095	72.55868898	-0.214558708	-4.375300954	-2.558688979	1524869.286	0.733907496	0.457166959	0.253392367	0.334086246	0.037470097	0.125934858	0.165117574	0.12745751	0.168968672	0.001789006	0.001728476	0.631137437	0.012022801	0.042846951	0.009659713	0.041554381	0.008196112	0.001040876	0.002123133	0.002847719	0.001279388	0.003346779	0.004970131	0.001067829	0.002110869	0.002764827	0.001164297	0.003337401	0.004448447
M	18	18.22234502	1	10	3	1054.5667	3	0.41633183	15.6	46	30.22	675	29.79867478	12.27752642	75.61049481	-0.421325225	3.322473582	-29.61049481	1569542.499	0.733012327	0.431068456	0.261552449	0.320197294	0.037185358	0.131685793	0.160191901	0.129866656	0.160005393	0.01087406	0.00776978	0.641110353	0.013007548	0.035596233	0.009433832	0.036395701	0.008853599	0.001107329	0.001740189	0.002815789	0.001432456	0.003128364	0.004663206	0.001216087	0.001848054	0.003108422	0.001230677	0.003121865	0.004857403
F	18	19.3961315	1	9	2	849.5833	3	0.789330292	30	37	29.83	789	29.85300071	18.61549701	75.96733546	0.023000707	11.38450299	-38.96733546	1525867.65	0.723737737	0.443599537	0.257535914	0.327686469	0.038616718	0.128447954	0.162263754	0.12908796	0.165422716	0.002501659	0.00193929	0.629967418	0.013024262	0.038890005	0.008283287	0.037628296	0.00845768	0.001343432	0.002341291	0.002930071	0.001309943	0.003164429	0.004962947	0.001300899	0.002298954	0.002876527	0.001124541	0.003241434	0.004610361
F	18		0	12	3	1004.5833	5	0.159899891	2.8	48	29.33	552	29.82503538	0.942769991	72.78154243	0.495035379	1.857230009	-24.78154243	1435936.976	0.792541051	0.421630506	0.332775629	0.310241217	0.040389656	0.167659239	0.156271433	0.165116389	0.153969784	0.005270983	0.004073647	0.696712099	0.01399957	0.034954389	0.012705084	0.035029253	0.013639874	0.000929707	0.00256801	0.002663557	0.001469006	0.003636093	0.004899797	0.000996074	0.002512367	0.002813285	0.001374712	0.003649533	0.00494395
M	18	22.87303396	1	10	3	930.3	3	0.575030876	8.9	52	29.97	648	29.79867478	12.27752642	75.61049481	-0.171325225	-3.377526418	-23.61049481	1518016.84	0.782561806	0.458895397	0.292742015	0.33375054	0.04053183	0.145973187	0.168006741	0.146768828	0.165743799	0.004503705	0.005512785	0.679598685	0.013511576	0.041111468	0.009098186	0.042341493	0.008861825	0.001147813	0.002681261	0.002483899	0.001503409	0.003700486	0.005310152	0.001264281	0.002595162	0.002543318	0.001309472	0.003639749	0.005212393
M	18		0	2	4	797.0333	5	1.66814508	2.8	57	29.5	604	29.76027966	-1.025328781	67.83240533	0.260279662	3.825328781	-10.83240533	1511706.043	0.770547955	0.438214932	0.296004085	0.327418259	0.039851663	0.149035436	0.163396178	0.146968649	0.164022081	0.006029942	0.006642627	0.679797723	0.012739183	0.034316592	0.010686932	0.036001444	0.009396933	0.001129452	0.002766609	0.002605202	0.001304222	0.003509148	0.00497987	0.001168283	0.002838713	0.002635367	0.001280672	0.003395964	0.004723736
F	18		0	7	2	633.5167	5	0.821932774	23.3	67	29.64	895	29.74544129	23.27530095	72.55868898	0.105441292	0.024699046	-5.558688979	1336904.235	0.779655695	0.447568073	0.300989315	0.329326993	0.041836953	0.150180882	0.163956823	0.150808433	0.16537017	0.002533241	0.003043599	0.681394761	0.012541437	0.037106547	0.011474793	0.038258537	0.011249198	0.001116759	0.002520749	0.003008518	0.001310939	0.003606391	0.005595165	0.001304581	0.002697501	0.003044422	0.001269276	0.003768108	0.005315863
M	18		0	6	2	1005.9167	5	1.177943682	29.4	50	29.64	913	29.71503423	19.97649777	72.6694696	0.075034229	9.423502227	-22.6694696	1624828.309	0.72349798	0.417533746	0.278852885	0.322059658	0.038008939	0.139226733	0.162171824	0.139626152	0.159887835	0.005104539	0.006066487	0.652530921	0.011885687	0.029373442	0.007100873	0.026864931	0.006172037	0.001002198	0.002247499	0.002647787	0.001125165	0.00325019	0.005053703	0.00120185	0.002366342	0.002686068	0.001131997	0.003198061	0.004524786
F	18		0	7	2	917.35	5	0.303145373	33.9	50	29.63	910	29.74544129	23.27530095	72.55868898	0.115441292	10.62469905	-22.55868898	1430319.334	0.81871018	0.459590763	0.3227772	0.339028875	0.041624271	0.161689596	0.169570155	0.161087603	0.16945872	0.004007986	0.003957648	0.715196949	0.014135095	0.039289338	0.013283957	0.039081972	0.012226431	0.001100244	0.002454697	0.003138879	0.001289013	0.003317441	0.005270781	0.001097028	0.00273778	0.003010237	0.001293627	0.00337526	0.005232538
F	18	24.27608878	1	10	3	853.3833	3	1.576893565	15	36	29.9	656	29.79867478	12.27752642	75.61049481	-0.101325225	2.722473582	-39.61049481	1641552.284	0.787536902	0.47472667	0.287058256	0.357044765	0.037847104	0.143530744	0.178065581	0.143527513	0.178979184	0.002806855	0.002871794	0.689516744	0.01269457	0.039335451	0.009299308	0.039797453	0.008613554	0.00098681	0.002270351	0.002641951	0.001264047	0.003319115	0.005252894	0.001095975	0.002267244	0.002769147	0.001318691	0.003486334	0.004891529
F	18		0	12	4	688.05	5	0.749540227	-5.6	52	29.94	548	29.82503538	0.942769991	72.78154243	-0.114964621	-6.542769991	-20.78154243	1310615.869	0.803834308	0.466867415	0.301970197	0.353912884	0.043679465	0.151105684	0.17576714	0.150864513	0.178145744	0.002872009	0.002916415	0.709629569	0.012962379	0.034512324	0.014540569	0.03388552	0.011733644	0.001059197	0.002573676	0.002850645	0.001439934	0.003914648	0.006225318	0.001226294	0.002637768	0.002878113	0.00155179	0.003992398	0.005257299
M	18		0	9	3	734.7333	5	0.605061571	23	94	29.61	709	29.85300071	18.61549701	75.96733546	0.243000707	4.384502987	18.03266454	1514183.03	0.83699921	0.500057389	0.302817933	0.376996968	0.04322661	0.150973597	0.187814588	0.151844335	0.18918238	0.003569185	0.003247032	0.734139245	0.013623848	0.038730126	0.012685124	0.03946795	0.011977878	0.00113203	0.002666719	0.003145326	0.001443617	0.003652663	0.005330795	0.001252887	0.002739167	0.003295903	0.001346799	0.003636879	0.005362826
F	18		0	1	4	685.7	5	2.075730702	2.2	59	30.11	569	29.79326689	-2.226240227	69.51486615	-0.316733112	4.426240227	-10.51486615	1393487.386	0.735029258	0.419130574	0.284877556	0.307634767	0.038604583	0.142419626	0.153733488	0.14245793	0.153901279	0.003333435	0.003771258	0.641480832	0.012661758	0.034879971	0.010174545	0.037253226	0.010656142	0.000884113	0.002015662	0.002577347	0.001496964	0.003524395	0.005059465	0.001028283	0.002052189	0.002522951	0.001305717	0.003674091	0.004628244
M	18		0	3	4	1047.9333	5	2.768502902	4.4	24	30.17	685	29.80936558	3.178739694	63.47755817	-0.360634421	1.221260306	-39.47755817	1561496.177	0.780693554	0.456706652	0.294280132	0.344260011	0.039015145	0.146125581	0.169298579	0.148154551	0.174961432	0.004004044	0.00408115	0.688830372	0.011877647	0.034905625	0.009182027	0.037818152	0.009755643	0.000918222	0.002349349	0.002515088	0.001339356	0.003373495	0.005362165	0.001105798	0.002418322	0.002562606	0.001215501	0.00373821	0.004927646
M	18		0	7	2	836.8167	5	0.22272483	35	37	29.54	892	29.74544129	23.27530095	72.55868898	0.205441292	11.72469905	-35.55868898	1630785.33	0.776796294	0.429808227	0.287269833	0.314569884	0.036730156	0.143921638	0.157676202	0.143348194	0.156893681	0.015017672	0.017552464	0.676416055	0.013428867	0.038932224	0.011095084	0.038448408	0.009992854	0.001003136	0.002224756	0.002560545	0.001274233	0.003627577	0.004305288	0.000998599	0.002124437	0.002461575	0.001118112	0.00354455	0.00448796
F	18		0	12	3	617.75	5	0.465936075	-8.3	54	29.46	549	29.82503538	0.942769991	72.78154243	0.365035379	-9.242769991	-18.78154243	1287057.18	0.816511509	0.467584237	0.314655144	0.348903418	0.039897994	0.156571133	0.172924088	0.158084011	0.17597933	0.003764246	0.003775823	0.715253235	0.013248052	0.03915638	0.013312307	0.038799131	0.009817046	0.000906953	0.002378838	0.002642851	0.001454792	0.003417875	0.004826825	0.001173219	0.002459098	0.002633916	0.001328612	0.003475759	0.004860779
M	18		0	12	3	916.3	5	0.683414372	3.9	50	29.72	559	29.82503538	0.942769991	72.78154243	0.105035379	2.957230009	-22.78154243	1551811.385	0.750761343	0.415510147	0.308829937	0.330629986	0.037701747	0.154778852	0.163292129	0.154051085	0.167337857	0.00638673	0.006674974	0.693183591	0.010823996	0.022329067	0.005614278	0.02390516	0.005087152	0.001028282	0.002530011	0.002528916	0.001298418	0.003213148	0.004844725	0.001119917	0.00258775	0.00251519	0.001238488	0.003164624	0.004429404
M	18		0	10	3	903.85	5	0.355858279	18.9	75	29.64	697	29.79867478	12.27752642	75.61049481	0.158674775	6.622473582	-0.610494805	1698237.953	0.80398686	0.466930792	0.303393099	0.342328701	0.039353142	0.151791506	0.172205839	0.151601593	0.170122862	0.004765116	0.004023052	0.696914861	0.014972166	0.042160641	0.0115949	0.042288361	0.010556942	0.001030598	0.002180849	0.002752618	0.001058744	0.003390161	0.005666108	0.001345571	0.002297558	0.002721056	0.001178987	0.003409711	0.005061305
F	18		0	6	1	900.9167	6	0.165405193	18	64	29.68	912	29.71503423	19.97649777	72.6694696	0.035034229	-1.976497773	-8.669469599	1452900.599	0.794130033	0.462583797	0.300687166	0.348377086	0.040235375	0.150433432	0.173409121	0.150253734	0.174967965	0.003439052	0.003637482	0.69976834	0.012643811	0.036413847	0.011104132	0.036925169	0.010064281	0.000979971	0.002531969	0.002655722	0.001338426	0.003511458	0.005313233	0.001194438	0.00259653	0.002710027	0.001200908	0.003440566	0.004913688
M	18		0	7	2	892.6833	5	0.252007671	30.6	39	29.79	904	29.74544129	23.27530095	72.55868898	-0.044558708	7.324699046	-33.55868898	1632618.852	0.784154243	0.442177639	0.297448951	0.32042785	0.039516878	0.149038126	0.159622202	0.148410825	0.160805648	0.005610128	0.007912196	0.674525051	0.013675207	0.040365453	0.014051779	0.040413903	0.013579471	0.001261286	0.00257237	0.002721272	0.001374785	0.003324352	0.004983956	0.001403818	0.002653222	0.002684092	0.0012698	0.003319023	0.004942121
F	18		0	10	3	946.4167	5	1.285297187	14.4	62	29.89	697	29.79867478	12.27752642	75.61049481	-0.091325225	2.122473582	-13.61049481	1552366.831	0.727349347	0.413770625	0.288550953	0.336026114	0.037229602	0.144793093	0.167769896	0.14375786	0.168256218	0.00564261	0.00644577	0.676360575	0.011078116	0.019475165	0.004789976	0.020395437	0.004300337	0.00085856	0.002362328	0.002352279	0.00121376	0.003435013	0.004549827	0.000993902	0.002426875	0.002268665	0.00129396	0.003391982	0.004448884
F	18		0	10	3	629.55	5	0.396945164	10	88	29.4	650	29.79867478	12.27752642	75.61049481	0.398674775	-2.277526418	12.38950519	1457925.8	0.788008553	0.456879212	0.293380691	0.340022099	0.040028786	0.148013257	0.17003571	0.145367434	0.169986389	0.003416017	0.003610678	0.68448838	0.013068018	0.037128158	0.013774295	0.038200778	0.014131103	0.000840921	0.002853918	0.002725242	0.001339849	0.003590238	0.005112743	0.00094559	0.002812146	0.002566454	0.001236414	0.003518149	0.004989417
M	18		0	12	4	611.1833	4	1.48547972	1.1	54	29.84	547	29.82503538	0.942769991	72.78154243	-0.014964621	0.157230009	-18.78154243	1626423.909	0.798621437	0.47151277	0.294958114	0.348613076	0.038499803	0.147082139	0.172079965	0.147875975	0.176533111	0.003855206	0.004542912	0.694514858	0.012237707	0.04132588	0.010777141	0.04156069	0.009670111	0.001228646	0.002315264	0.002571531	0.001243772	0.003627775	0.00453996	0.001292775	0.002359594	0.002692041	0.001213521	0.003645483	0.004463719
M	18		0	10	3	921.05	5	0.188884522	20.6	19	29.56	681	29.79867478	12.27752642	75.61049481	0.238674775	8.322473582	-56.61049481	1780327.204	0.781649574	0.452563904	0.300396231	0.339603769	0.039289407	0.15071525	0.169327694	0.149680982	0.170276075	0.004594324	0.004849895	0.691580407	0.012872128	0.035475501	0.009037665	0.037323139	0.008037567	0.001104067	0.002591153	0.002866439	0.00131605	0.00331939	0.005025705	0.001247636	0.002631763	0.002835659	0.001170571	0.003139985	0.00512917
F	18		0	10	3	907.25	5	0.41385296	22.8	33	29.56	686	29.79867478	12.27752642	75.61049481	0.238674775	10.52247358	-42.61049481	1357785.387	0.812176954	0.477985907	0.299446848	0.350166002	0.043705729	0.150153386	0.176031564	0.149293462	0.174134437	0.003830723	0.004414836	0.706107787	0.013518337	0.041543311	0.012271085	0.041457435	0.011017647	0.001161524	0.002461214	0.003243075	0.001345647	0.003639456	0.006194352	0.001351834	0.002427261	0.003323279	0.001380336	0.003795887	0.005345101
F	18	20.11552391	1	3	1	972.35	3	0.52831058	11.1	49	29.8	742	29.80936558	3.178739694	63.47755817	0.009365579	7.921260306	-14.47755817	1477115.644	0.760019031	0.472596552	0.259770185	0.354467007	0.04153297	0.13009599	0.17706727	0.129674195	0.177399736	0.003256956	0.002343825	0.66400716	0.013718222	0.036935632	0.009981615	0.038338569	0.009756785	0.001051712	0.002472047	0.002879125	0.001343091	0.003400411	0.005368435	0.001143851	0.002650029	0.003190881	0.00129455	0.00355111	0.005429365
M	18	21.92678986	1	2	4	996.2667	2	0.099209523	-9.4	32	29.86	631	29.76027966	-1.025328781	67.83240533	-0.099720338	-8.374671219	-35.83240533	1590397.061	0.760359805	0.456804749	0.275545626	0.348665717	0.039480707	0.137606721	0.17408896	0.137938905	0.174576757	0.003029495	0.004449518	0.67403475	0.011873387	0.033136002	0.008809184	0.035057597	0.008806857	0.00110092	0.002147766	0.002577532	0.001296972	0.003906194	0.00534879	0.001184295	0.002248432	0.002869095	0.001288923	0.003715927	0.005079864
F	18	20.3710477	1	10	3	1163.4333	3	0.212385097	15	48	30.06	675	29.79867478	12.27752642	75.61049481	-0.261325225	2.722473582	-27.61049481	1292281.427	0.754652957	0.461084558	0.264939882	0.33485354	0.041816743	0.134186004	0.168642098	0.130753878	0.166211442	0.002757681	0.002711252	0.649233891	0.012986258	0.041377597	0.010842607	0.042044015	0.010849494	0.001055498	0.002835992	0.002922583	0.001256073	0.003829119	0.004899397	0.001251275	0.002994162	0.003203482	0.001269615	0.003829042	0.004718786
F	18		0	10	3	859.8667	5	0.505265445	15	93	29.6	683	29.79867478	12.27752642	75.61049481	0.198674775	2.722473582	17.38950519	1260347.791	0.783431373	0.443779129	0.3043548	0.326682085	0.04185432	0.152672959	0.164458823	0.151681841	0.162223263	0.004266838	0.004328408	0.684802997	0.012766397	0.036407808	0.012172989	0.037901205	0.011778733	0.001125721	0.00275543	0.002954661	0.001370653	0.003529661	0.005668515	0.001210301	0.002869129	0.003109221	0.001363433	0.003450397	0.005078439
F	18		0	12	3	875.85	5	1.561590741	-5.6	50	29.41	549	29.82503538	0.942769991	72.78154243	0.415035379	-6.542769991	-22.78154243	1442880.791	0.832605859	0.475181582	0.322928243	0.350982825	0.040554286	0.161469558	0.174635672	0.161458685	0.176347153	0.002288893	0.002829686	0.723780746	0.012831968	0.041441539	0.014097145	0.04047604	0.013697459	0.001056913	0.002504919	0.002781034	0.001518767	0.003319886	0.005514385	0.001106814	0.002545325	0.002855884	0.001479055	0.003403608	0.005052185
F	18		0	12	3	1135.0333	4	0.592011232	8.9	56	29.62	552	29.82503538	0.942769991	72.78154243	0.205035379	7.957230009	-16.78154243	1381695.07	0.83614614	0.484760707	0.320432149	0.369089744	0.040728234	0.161456592	0.183746601	0.158975557	0.185343143	0.004022016	0.003476237	0.741740361	0.013122288	0.037142349	0.010291417	0.036562336	0.010110697	0.001219227	0.00244808	0.002956369	0.00133633	0.003590083	0.00503483	0.001231965	0.002426078	0.003104086	0.001287477	0.003535006	0.005039607
M	18		0	3	4	1048.0667	5	1.113566501	10	46	29.99	706	29.80936558	3.178739694	63.47755817	-0.180634421	6.821260306	-17.47755817	1654043.239	0.836033767	0.48719325	0.303316275	0.362952846	0.042394297	0.151889138	0.180955215	0.151427137	0.181997631	0.008932354	0.007790486	0.73143489	0.012540301	0.04001425	0.013348805	0.039256168	0.01141137	0.001348453	0.002528834	0.002997503	0.001360363	0.003931336	0.005520291	0.001467314	0.002550961	0.002895934	0.001503649	0.0039609	0.004637364
F	18		0	3	1	746.3333	5	3.402872858	7.8	61	29.89	745	29.80936558	3.178739694	63.47755817	-0.080634421	4.621260306	-2.477558173	1357346.572	0.832843301	0.461856152	0.328443579	0.340296189	0.042920505	0.163881147	0.170822425	0.164562432	0.169473764	0.005914923	0.006981415	0.727267193	0.015787272	0.039245762	0.014317125	0.038647757	0.013164066	0.00114547	0.002729443	0.002834648	0.001422923	0.003895321	0.005620525	0.001241393	0.002797885	0.00296866	0.001511184	0.003869093	0.005036149
M	18		0	8	2	696.4333	5	1.134188847	23.3	71	29.96	863	29.78031655	22.34949826	73.60591133	-0.179683445	0.950501738	-2.60591133	1586727.717	0.773093573	0.435024436	0.310901113	0.318512953	0.040989389	0.155879705	0.159128572	0.155021409	0.159384381	0.003306427	0.00278775	0.678555453	0.01314252	0.036504436	0.009674628	0.038392724	0.009422095	0.001210037	0.002641663	0.00292848	0.001309172	0.00328147	0.005355802	0.001309109	0.00261721	0.003003225	0.001290833	0.003271135	0.005086821
F	18		0	3	4	996.2667	5	1.876831876	5.6	30	30.08	728	29.80936558	3.178739694	63.47755817	-0.270634421	2.421260306	-33.47755817	1398577.073	0.825235178	0.489308581	0.30687373	0.37541568	0.041853968	0.151538549	0.186510735	0.155335181	0.188904945	0.003285625	0.002802348	0.734406667	0.013528178	0.034902331	0.009770287	0.036843232	0.009560646	0.001195358	0.002379204	0.002954002	0.001355235	0.00383118	0.005635085	0.001160894	0.002521348	0.002876996	0.001376685	0.003848626	0.004968264
M	18		0	10	3	1047.35	5	2.372295618	21	88	29.61	635	29.79867478	12.27752642	75.61049481	0.188674775	8.722473582	12.38950519	1473144.696	0.926737885	0.51913957	0.382321612	0.419546502	0.045998197	0.189272425	0.207227703	0.193049187	0.2123188	0.002611081	0.002428478	0.857794053	0.012186176	0.02484963	0.008085424	0.026192403	0.008676133	0.001110278	0.002509326	0.003271912	0.001565427	0.003800713	0.006610756	0.001420431	0.002680253	0.003176538	0.001473922	0.003877555	0.005958274
M	18		0	9	2	893.7333	5	0.914750075	25.6	31	29.76	762	29.85300071	18.61549701	75.96733546	0.093000707	6.984502987	-44.96733546	1560293.776	0.754717488	0.433779438	0.290909298	0.316055454	0.041386437	0.146389381	0.158535262	0.144519917	0.157520192	0.003317773	0.003210293	0.657590475	0.013490601	0.037479929	0.011121624	0.037942342	0.010219614	0.001141964	0.002856706	0.002768197	0.001408965	0.004081795	0.004962142	0.0012124	0.002607009	0.002952265	0.0013459	0.003727375	0.004630154
M	18		0	6	2	993.6333	5	0.296538121	28.9	59	29.67	914	29.71503423	19.97649777	72.6694696	0.045034229	8.923502227	-13.6694696	1663376.865	0.806609752	0.479096979	0.298672674	0.358501939	0.039968693	0.149097928	0.178779441	0.149574746	0.179722498	0.002782773	0.004354996	0.707891923	0.014398481	0.040186022	0.010491549	0.039390652	0.009728343	0.001235859	0.002248679	0.002741291	0.001354173	0.003634955	0.004888068	0.001384232	0.002627066	0.002787642	0.001232854	0.003331416	0.005137441
M	18		0	3	4	1113.05	5	1.263280487	4.4	60	30.13	711	29.80936558	3.178739694	63.47755817	-0.320634421	1.221260306	-3.477558173	1545441.979	0.800613686	0.443580867	0.326692347	0.347794029	0.043280823	0.162097184	0.173018891	0.164595163	0.174775138	0.005952148	0.008741318	0.735071633	0.014205839	0.026425385	0.006324404	0.025108351	0.005472868	0.001302734	0.002350719	0.002691398	0.001266304	0.004087504	0.006092238	0.001378635	0.002531056	0.002878206	0.001266951	0.003973103	0.005449703
F	18	22.86247577	1	8	2	664.65	3	0.287412253	26.7	58	29.89	805	29.78031655	22.34949826	73.60591133	-0.109683445	4.350501738	-15.60591133	1769692.454	0.797484894	0.457523086	0.30658578	0.343717436	0.03911075	0.15352893	0.171214752	0.153056851	0.172502683	0.002831396	0.002740928	0.697935786	0.014368655	0.03416588	0.015731943	0.039287617	0.01004813	0.001028766	0.002240559	0.00271307	0.001424146	0.003002386	0.005530113	0.001157659	0.002463422	0.002561066	0.00144737	0.002860893	0.005738285
M	18		0	9	2	971.75	5	1.177867286	22.8	41	30.06	736	29.85300071	18.61549701	75.96733546	-0.206999293	4.184502987	-34.96733546	1587593.723	0.79181278	0.445189072	0.311300597	0.32506829	0.040112278	0.157501367	0.162944678	0.15379923	0.162123612	0.004254489	0.004240191	0.688927674	0.014545787	0.040334879	0.013104423	0.038094003	0.011546279	0.001039246	0.002272307	0.002670394	0.001421081	0.003892747	0.004961912	0.001186198	0.002300022	0.002632286	0.001419948	0.00386289	0.004923867
M	18	24.36589604	1	6	1	955.5667	3	0.249552422	16.1	81	29.61	906	29.71503423	19.97649777	72.6694696	0.105034229	-3.876497773	8.330530401	1713976.746	0.749125099	0.44243342	0.283236747	0.332036939	0.036092672	0.142028661	0.164665725	0.141208086	0.167371215	0.002538074	0.003072854	0.6589073	0.012221928	0.036446119	0.007979396	0.037072965	0.007376821	0.001062967	0.002052012	0.002636734	0.001218336	0.003310255	0.004494927	0.001054273	0.002164382	0.002762931	0.001204509	0.003353313	0.004381156
F	18		0	11	3	600.9833	5	2.039860778	3	87	30.22	582	29.86179729	6.367925824	70.79552182	-0.35820271	-3.367925824	16.20447818	1384194.301	0.796535573	0.451154634	0.316054565	0.342528266	0.040757284	0.15814476	0.170295136	0.157909805	0.172233129	0.002113432	0.001920323	0.706630276	0.012908159	0.033313098	0.012631608	0.033175762	0.011365601	0.001089876	0.002129976	0.002875174	0.001232703	0.003963461	0.005481095	0.001271426	0.002292814	0.002694997	0.001249319	0.003817889	0.005137501
F	18		0	12	4	787.3833	5	0.529043403	1.7	61	29.99	550	29.82503538	0.942769991	72.78154243	-0.164964621	0.757230009	-11.78154243	1393633.436	0.876004384	0.49848303	0.348129126	0.374464765	0.042173213	0.174881065	0.188052806	0.173248061	0.18641196	0.001967662	0.001995144	0.77249941	0.014895954	0.038387569	0.011890501	0.042146592	0.011545647	0.001197445	0.002390442	0.002731278	0.001226506	0.003334378	0.00592846	0.001306872	0.002597168	0.003034873	0.00124344	0.003304456	0.005633476
M	18		0	3	4	862.65	4	0.240107961	9.4	61	29.38	691	29.80936558	3.178739694	63.47755817	0.429365579	6.221260306	-2.477558173	1470784.431	0.814057434	0.494053255	0.283560736	0.360691088	0.0443736	0.14212802	0.181594645	0.141432716	0.179096443	0.004501883	0.004230804	0.700169604	0.015547894	0.04342873	0.012791813	0.044676772	0.012069818	0.001359343	0.002723921	0.002572641	0.001415571	0.004182734	0.005988029	0.001325483	0.002763559	0.00254524	0.001494577	0.004229852	0.005584503
F	18		0	3	1	1080.6833	5	0.481682193	6.1	22	29.66	751	29.80936558	3.178739694	63.47755817	0.149365579	2.921260306	-41.47755817	1350519.71	0.815244673	0.487227431	0.287789777	0.361273697	0.041520312	0.144329841	0.181783832	0.143459937	0.179489865	0.004100273	0.004986673	0.703155243	0.014483461	0.041690173	0.014331816	0.042428037	0.013456671	0.001178954	0.002688891	0.002852976	0.001331265	0.003486139	0.005309215	0.001308459	0.002834983	0.002886	0.001274991	0.003501541	0.004977269
F	18		0	8	2	804.0833	5	0.337993368	33.9	44	29.74	861	29.78031655	22.34949826	73.60591133	0.040316555	11.55050174	-29.60591133	1434440.101	0.812982013	0.479951028	0.30306536	0.356883498	0.042346139	0.151913506	0.177833635	0.151151855	0.179049863	0.002701263	0.002684323	0.71079239	0.013415548	0.040349541	0.011500933	0.039742893	0.011111931	0.001307339	0.002240526	0.00291856	0.00118541	0.003491815	0.005802055	0.001411422	0.002443114	0.003133557	0.001303366	0.003743203	0.005296561
F	18		0	12	3	709.1167	5	1.018445432	-3.9	63	29.66	547	29.82503538	0.942769991	72.78154243	0.165035379	-4.842769991	-9.781542433	1370002.457	0.860178749	0.501676907	0.323427101	0.395631112	0.043967804	0.162842617	0.199066483	0.160584484	0.196564629	0.005542691	0.005322618	0.777968327	0.012583992	0.029486006	0.011421512	0.030364398	0.010422463	0.001024013	0.002919557	0.002988754	0.001334596	0.004094226	0.005514151	0.001170436	0.003024374	0.003208899	0.001417443	0.004107584	0.005084443
F	18		0	3	4	948.9833	5	0.526627381	11.7	45	29.98	706	29.80936558	3.178739694	63.47755817	-0.170634421	8.521260306	-18.47755817	1271900.876	0.830894152	0.481947376	0.299199761	0.363004145	0.044457867	0.151304847	0.182820168	0.147894914	0.180183977	0.009857293	0.008445941	0.729799583	0.012945899	0.03716178	0.013574643	0.036300706	0.012816565	0.001202767	0.002662629	0.003167936	0.001450821	0.00405291	0.005679531	0.00138863	0.002637941	0.003342242	0.001377151	0.003913434	0.005679609
F	18		0	3	1	1149.7333	5	0.430537407	11.1	77	29.7	759	29.80936558	3.178739694	63.47755817	0.109365579	7.921260306	13.52244183	1291634.883	0.766893193	0.452750335	0.28555721	0.343586359	0.04043093	0.142905663	0.172310326	0.142651547	0.171276032	0.002124749	0.001874059	0.676855194	0.010973225	0.034242107	0.011828652	0.033651151	0.010242213	0.001175022	0.002467493	0.002722751	0.001291464	0.00375137	0.00513721	0.001217217	0.002584554	0.002932872	0.001246947	0.003629122	0.005054292
M	18		0	1	4	998.2667	5	0.675396602	0	52	29.82	562	29.79326689	-2.226240227	69.51486615	-0.026733112	2.226240227	-17.51486615	1543036.133	0.827127099	0.456363109	0.335213359	0.331170966	0.041241419	0.165905111	0.165831663	0.169308248	0.165339304	0.002061779	0.002434292	0.715144687	0.014239589	0.041028657	0.014957783	0.041662083	0.014120603	0.001125249	0.002597865	0.002921254	0.001303988	0.002930651	0.006318128	0.00113685	0.00281821	0.002984635	0.001330688	0.003482874	0.004940714
M	18		0	2	4	1123.2167	5	0.345255172	2.2	93	29.35	655	29.76027966	-1.025328781	67.83240533	0.410279662	3.225328781	25.16759467	1509251.364	0.776151692	0.432173941	0.302274479	0.311956061	0.037973131	0.151834423	0.156105485	0.150440056	0.155850576	0.009378756	0.007660089	0.673031878	0.012321009	0.039614939	0.010222287	0.042202513	0.009847796	0.000934569	0.002414641	0.00270399	0.001304687	0.003431238	0.004523236	0.001046678	0.00260341	0.002927743	0.00124744	0.003546328	0.004360771
M	18		0	3	1	692	5	1.925755404	6.7	100	29.4	754	29.80936558	3.178739694	63.47755817	0.409365579	3.521260306	36.52244183	1493949.437	0.78295287	0.44982354	0.303692416	0.337876645	0.042217627	0.151515559	0.167970241	0.152176857	0.169906405	0.003071791	0.00412939	0.693405488	0.013274479	0.034227932	0.009989963	0.034561478	0.009844376	0.001160213	0.002453564	0.002859735	0.001418053	0.003751867	0.005459087	0.001298638	0.002445866	0.002961345	0.00134536	0.003742028	0.00537227
M	18		0	11	3	829.05	5	0.297648127	13.9	64	29.26	585	29.86179729	6.367925824	70.79552182	0.60179729	7.532074176	-6.795521824	1599754.091	0.798410835	0.456728451	0.317902883	0.351681682	0.040618118	0.160712776	0.179224956	0.157190107	0.172456726	0.004436682	0.00258321	0.719371591	0.013454755	0.032928811	0.008006481	0.030451993	0.007399075	0.001084729	0.002527076	0.002551455	0.001324641	0.003564985	0.005201612	0.0011368	0.002516887	0.002937827	0.001239566	0.003614431	0.00505909
M	18		0	6	2	711.4	5	0.758535623	26.1	65	29.73	914	29.71503423	19.97649777	72.6694696	-0.014965771	6.123502227	-7.669469599	1635277.381	0.83219582	0.500012018	0.303809561	0.384111803	0.042633746	0.151401779	0.191559572	0.152407782	0.192552232	0.005516923	0.00314705	0.742392857	0.012999996	0.036031563	0.00899566	0.036223702	0.008567965	0.001297456	0.002783442	0.002793043	0.001456695	0.004103341	0.005142491	0.001385392	0.002762223	0.003090057	0.001367964	0.004080348	0.005027343
M	18		0	12	3	989.5333	5	1.887588227	-6.1	36	30.03	548	29.82503538	0.942769991	72.78154243	-0.204964621	-7.042769991	-36.78154243	1501145.209	0.748064207	0.433959486	0.281832894	0.323291312	0.039795617	0.141094977	0.162056511	0.140737916	0.161234801	0.004347947	0.004148433	0.65730037	0.012510848	0.034084444	0.010121672	0.035100801	0.009872263	0.001266566	0.002461854	0.002952346	0.001215339	0.003592857	0.004792075	0.001296344	0.002624729	0.003024358	0.001203614	0.003517115	0.004534871
M	18		0	9	3	940.9833	5	2.28705928	18.3	33	30.04	722	29.85300071	18.61549701	75.96733546	-0.186999293	-0.315497013	-42.96733546	1715046.122	0.779997682	0.444444434	0.311839427	0.337290464	0.037888194	0.15670544	0.168579692	0.155133987	0.168710773	0.002728323	0.002414629	0.694694847	0.011682893	0.034768803	0.008500121	0.033475543	0.00852461	0.001150406	0.002047758	0.002730072	0.001114139	0.003111228	0.004850657	0.001276292	0.00220169	0.002747681	0.001200084	0.003271282	0.00495322
M	18		0	2	4	994.1333	5	2.175505362	1.1	37	29.85	655	29.76027966	-1.025328781	67.83240533	-0.089720338	2.125328781	-30.83240533	1420416.258	0.791120908	0.472261003	0.290091279	0.351464723	0.041725797	0.144737955	0.174858835	0.145353324	0.176605889	0.004297473	0.00443891	0.695121286	0.011406093	0.039417037	0.009506791	0.038717242	0.008090093	0.001183526	0.002625639	0.002793054	0.001410009	0.004033043	0.00509231	0.001302083	0.002587974	0.002693577	0.001394169	0.004060077	0.004960166
M	18		0	2	4	713.4	6	0.992110656	-4.4	35	30.12	658	29.76027966	-1.025328781	67.83240533	-0.359720338	-3.374671219	-32.83240533	1446939.699	0.789878113	0.45793416	0.303580113	0.327591478	0.043175953	0.151976741	0.164774347	0.151603372	0.162817131	0.002283164	0.001743957	0.680162576	0.01649509	0.04409389	0.011228733	0.043037315	0.011197149	0.001258518	0.002610475	0.002952093	0.001409596	0.004469087	0.005049208	0.001239858	0.002576196	0.002952507	0.001353892	0.004259956	0.00491762
F	18		0	10	3	1018.2833	5	0.567805256	8.3	93	29.92	635	29.79867478	12.27752642	75.61049481	-0.121325225	-3.977526418	17.38950519	1278726.04	0.83274053	0.482644958	0.312804675	0.362570762	0.042981842	0.15716393	0.18237475	0.155640745	0.180196012	0.004126842	0.002428198	0.728307808	0.013988845	0.038545942	0.015554231	0.037965052	0.013275948	0.001182974	0.002700657	0.002849164	0.001467476	0.003943691	0.005305515	0.001214803	0.002775419	0.003115914	0.001508376	0.003748418	0.005127291
F	18		0	3	4	969.65	5	2.249448026	-1.7	23	30.38	680	29.80936558	3.178739694	63.47755817	-0.570634421	-4.878739694	-40.47755817	1549907.934	0.791946394	0.458465106	0.29277758	0.339283834	0.040477243	0.147006882	0.16945305	0.145770698	0.169830784	0.006954478	0.006997641	0.690714575	0.013242464	0.0382855	0.011440486	0.039518218	0.011206859	0.001076774	0.002315234	0.002955659	0.001337821	0.003941589	0.005103529	0.001209814	0.002329235	0.002768745	0.001219685	0.003839518	0.005027073
F	18		0	10	3	899.75	5	3.084341564	13.9	58	29.76	672	29.79867478	12.27752642	75.61049481	0.038674775	1.622473582	-17.61049481	1509916.391	0.791555087	0.472154803	0.285284003	0.352060073	0.038378284	0.143017022	0.177181293	0.142266981	0.17487878	0.003182759	0.005047432	0.687441552	0.012094511	0.040690796	0.011565077	0.039736836	0.011770718	0.001204769	0.002473051	0.002542525	0.001311993	0.003131763	0.005176512	0.00130749	0.002635113	0.002632199	0.0011698	0.003268592	0.004749535
F	18	20.11897868	1	10	3	902.6167	3	5.091945672	17.8	60	29.81	640	29.79867478	12.27752642	75.61049481	-0.011325225	5.522473582	-15.61049481	1666665.06	0.77820495	0.438661463	0.305463523	0.322751552	0.039306038	0.153751351	0.161582682	0.151712173	0.16116887	0.002798763	0.001929482	0.674289719	0.013940833	0.036285995	0.013925533	0.039915518	0.012892992	0.000877561	0.002307902	0.002273822	0.001436281	0.003376083	0.005800926	0.000982261	0.002351522	0.002299502	0.001271161	0.003023943	0.006164286
F	18	22.41922369	1	7	2	860.9833	3	1.267416722	29.4	39	29.94	888	29.74544129	23.27530095	72.55868898	-0.194558708	6.124699046	-33.55868898	1477205.771	0.718497735	0.446410843	0.234457645	0.34246324	0.035297723	0.117177728	0.1708515	0.117279917	0.17161174	0.008754028	0.006888005	0.630445587	0.011368491	0.03445891	0.008155804	0.033298475	0.01029843	0.001093822	0.001709376	0.002652846	0.00126367	0.002671124	0.004753569	0.001022606	0.001711001	0.002738887	0.001008458	0.002836775	0.004599359
M	18		0	3	1	1025.6667	5	0.133653557	23.3	48	30.05	734	29.80936558	3.178739694	63.47755817	-0.240634421	20.12126031	-15.47755817	1588861.138	0.836039707	0.491121169	0.313221511	0.368280352	0.042338502	0.157060238	0.184480991	0.156161273	0.183799361	0.003792339	0.002501351	0.734111244	0.014204514	0.0398622	0.011306589	0.039204496	0.011257812	0.001153027	0.002617661	0.002890246	0.001475208	0.003750611	0.005507593	0.001229686	0.002547674	0.003008948	0.00140736	0.003701267	0.005069984
F	18		0	10	3	1039.75	5	0.4777966	15.6	33	30.1	637	29.79867478	12.27752642	75.61049481	-0.301325225	3.322473582	-42.61049481	1388335.882	0.789752692	0.476692919	0.282346963	0.34617119	0.042893079	0.141917895	0.17344124	0.140429068	0.17272995	0.002568399	0.002416202	0.679439548	0.012821537	0.043241625	0.012378705	0.043997206	0.01135316	0.000962375	0.002675793	0.002853488	0.001302567	0.00396309	0.00588143	0.001167009	0.00278362	0.00294302	0.00133498	0.003979729	0.005448465
F	18		0	9	3	1022.0333	5	0.586549084	12.2	55	29.64	709	29.85300071	18.61549701	75.96733546	0.213000707	-6.415497013	-20.96733546	1462743.756	0.809065836	0.452504199	0.326641303	0.331716126	0.042221339	0.161567588	0.164631901	0.165073715	0.167084225	0.002252343	0.0019406	0.707342085	0.014907532	0.038850482	0.012260179	0.038890475	0.011899008	0.001204107	0.002325698	0.002744021	0.001459039	0.003781182	0.005541299	0.001274112	0.002516435	0.00308352	0.001479822	0.003735241	0.005120172
M	18		0	9	3	970.7333	5	0.6050117	26.7	42	29.72	711	29.85300071	18.61549701	75.96733546	0.133000707	8.084502987	-33.96733546	1367362.388	0.815524114	0.481310426	0.300055649	0.349552378	0.042183404	0.150547659	0.177991755	0.14950799	0.171560623	0.002594045	0.003052592	0.701407024	0.01432678	0.043993824	0.013349936	0.044432552	0.011481082	0.001112799	0.002289664	0.002990283	0.001454625	0.003862912	0.00553467	0.001231129	0.002430592	0.003048497	0.001364744	0.003682345	0.005290624
F	18		0	9	2	978.3167	5	2.784743115	25	45	29.66	753	29.85300071	18.61549701	75.96733546	0.193000707	6.384502987	-30.96733546	1272720.075	0.773071015	0.443009748	0.298433313	0.321765491	0.042725813	0.150130842	0.162332598	0.148302471	0.159432892	0.002062669	0.001446194	0.670453374	0.013686199	0.037866064	0.011663837	0.03940568	0.014061144	0.001048306	0.0024956	0.002996024	0.0013446	0.003920579	0.005276337	0.00118675	0.002646301	0.003166525	0.001362829	0.003873829	0.005221887
M	18		0	12	3	930.45	5	0.309715458	2.8	52	29.99	556	29.82503538	0.942769991	72.78154243	-0.164964621	1.857230009	-20.78154243	1645039.451	0.81388504	0.500163835	0.290492677	0.37819594	0.037035586	0.145068244	0.188035997	0.145424433	0.190159943	0.002186878	0.001741478	0.712631636	0.01236171	0.040936161	0.008682223	0.04329343	0.0083198	0.000983016	0.001806765	0.002447419	0.001181005	0.003332929	0.005113069	0.001249028	0.002129311	0.002586625	0.001246292	0.003232871	0.00458986
M	18		0	9	2	1065.5333	5	0.543549802	24.4	42	29.73	750	29.85300071	18.61549701	75.96733546	0.123000707	5.784502987	-33.96733546	1449575.709	0.848660744	0.489027577	0.317392397	0.358332092	0.040651205	0.158461909	0.179147859	0.158930488	0.179184234	0.006591791	0.006373934	0.733954632	0.014935681	0.043373312	0.013832323	0.04507926	0.012197569	0.001163927	0.00222065	0.00298446	0.00141876	0.003632511	0.005284857	0.001344186	0.002370556	0.002981631	0.001380818	0.003575115	0.004792092
F	18		0	4	1	797.95	5	0.4469522	16.7	17	30.27	798	29.75775728	9.60836795	62.25004617	-0.512242719	7.09163205	-45.25004617	1517726.978	0.786970923	0.426553734	0.325918815	0.310644217	0.038891712	0.164268149	0.15531304	0.161650666	0.155331177	0.004033861	0.003924685	0.687702665	0.012595546	0.037625212	0.011950832	0.037904643	0.011149238	0.00119165	0.002535173	0.002646853	0.001456388	0.003577126	0.004574406	0.001133735	0.002523642	0.002643361	0.001284421	0.003446997	0.004754149
M	18	23.08814029	1	4	1	869.2167	3	1.912934145	14.4	24	30.13	801	29.75775728	9.60836795	62.25004617	-0.372242719	4.79163205	-38.25004617	1619196.324	0.726935939	0.410257288	0.29271498	0.290842491	0.037613722	0.145364269	0.145236641	0.147350711	0.14560585	0.002680466	0.002257787	0.628119084	0.012776832	0.040113851	0.008887743	0.04041857	0.008505331	0.000886983	0.002188678	0.002392854	0.001423113	0.003679109	0.004836535	0.001045148	0.002061331	0.002549907	0.001339306	0.003773106	0.004620626
M	18		0	10	3	982.9667	5	2.396436334	16.1	50	29.66	694	29.79867478	12.27752642	75.61049481	0.138674775	3.822473582	-25.61049481	1605548.853	0.791732371	0.442981768	0.319742633	0.337130115	0.040169441	0.160564865	0.169753401	0.159177768	0.167376714	0.003054345	0.00257289	0.70564361	0.012643029	0.032218266	0.01036904	0.032775209	0.010558445	0.001017285	0.002227525	0.002900254	0.001334995	0.003810784	0.005455767	0.001140669	0.002296909	0.002811811	0.001340601	0.003789421	0.004959737
F	18		0	10	3	687.2	5	0.454110431	15	62	29.58	675	29.79867478	12.27752642	75.61049481	0.218674775	2.722473582	-13.61049481	1399551.217	0.757802921	0.432824944	0.294263016	0.316824902	0.038963919	0.147301572	0.15886093	0.146961444	0.157963972	0.004440138	0.003980919	0.661341885	0.011961477	0.038060415	0.010048007	0.037896505	0.010003993	0.001128362	0.002304096	0.002917792	0.001235753	0.00384066	0.004666282	0.00112186	0.002456573	0.002838338	0.001218176	0.003829871	0.00442499
M	18	23.87143085	1	1	4	877.95	3	0.920651448	3.3	97	29.7	553	29.79326689	-2.226240227	69.51486615	0.093266888	5.526240227	27.48513385	1549602.24	0.736639358	0.44927111	0.252585229	0.330515474	0.039177796	0.127209252	0.166661145	0.125375977	0.163854329	0.004859441	0.005569558	0.635831654	0.014874398	0.038257947	0.010196488	0.040056086	0.010005406	0.000927528	0.002384418	0.002857637	0.001432109	0.00351245	0.004855891	0.001129322	0.002386871	0.002672621	0.001468183	0.003530519	0.004769095
M	18		0	12	3	940.3667	5	0.607528363	-3.3	26	29.97	548	29.82503538	0.942769991	72.78154243	-0.144964621	-4.242769991	-46.78154243	1454243.939	0.778294459	0.463253453	0.282480053	0.341573042	0.042087162	0.141186561	0.172817145	0.141293493	0.168755897	0.003441445	0.003234189	0.676291236	0.01340621	0.039290245	0.012079335	0.039333085	0.011420436	0.001074717	0.002641854	0.00268992	0.001376454	0.004077101	0.005336725	0.001142656	0.002738261	0.002807988	0.001314566	0.004010813	0.005089036
F	18		0	7	2	873.65	5	0.358269241	33.3	51	29.64	895	29.74544129	23.27530095	72.55868898	0.105441292	10.02469905	-21.55868898	1390454.133	0.835054514	0.484060481	0.306743608	0.36096257	0.041710114	0.152748249	0.178664638	0.153995359	0.182297932	0.005738413	0.005081577	0.724858009	0.014128693	0.040222111	0.015675382	0.039787936	0.013681501	0.001172926	0.002699478	0.0029604	0.001288859	0.003501302	0.005405356	0.001112442	0.002812534	0.003106036	0.001283466	0.003575235	0.005171188
F	18		0	2	4	769.2667	5	0.192562063	1	87	29.08	666	29.76027966	-1.025328781	67.83240533	0.680279662	2.025328781	19.16759467	1506182.472	0.776714655	0.450886575	0.294667212	0.346223957	0.038863817	0.147220883	0.17167238	0.147446329	0.174551578	0.0033158	0.003840106	0.690332722	0.011825194	0.032687607	0.011075816	0.031807102	0.010142529	0.001029557	0.002714811	0.002659372	0.001328458	0.003339502	0.004870924	0.001180933	0.00268593	0.002604664	0.001342002	0.003296878	0.004547855
F	18		0	3	1	790.8333	5	1.372175552	2.2	52	29.65	737	29.80936558	3.178739694	63.47755817	0.159365579	-0.978739694	-11.47755817	1363515.102	0.843114241	0.460566259	0.358877165	0.360882728	0.043046095	0.180570592	0.182975243	0.178306573	0.177907486	0.004549565	0.003579498	0.773998384	0.012142	0.027100323	0.006496664	0.028494587	0.006151747	0.001008716	0.002957356	0.002871035	0.001428294	0.003676234	0.005470786	0.001269073	0.00300004	0.002827838	0.001444062	0.003627683	0.005112081
M	18		0	3	4	694.4333	5	0.37903069	11.7	61	29.74	694	29.80936558	3.178739694	63.47755817	0.069365579	8.521260306	-2.477558173	1765498.535	0.816198355	0.495964348	0.290246299	0.376508571	0.040828694	0.146056568	0.190268259	0.144189731	0.186240312	0.002774117	0.002610198	0.717018293	0.013185284	0.0369341	0.011264467	0.040067889	0.01104181	0.001173436	0.002382217	0.002863384	0.001390485	0.003660836	0.005356787	0.00140238	0.002215578	0.002849054	0.001154122	0.003905412	0.005005555
F	18	28.34185118	1	12	4	880.2333	3	0.34135055	13.3	93	29.67	547	29.82503538	0.942769991	72.78154243	0.155035379	12.35723001	20.21845757	1519375.419	0.708310788	0.422992179	0.25811298	0.31017082	0.038466464	0.128853012	0.153779178	0.129259968	0.156391642	0.00339712	0.002666359	0.614873997	0.012518762	0.037014881	0.008266489	0.036365206	0.010346488	0.0010116	0.002223677	0.002439029	0.001390637	0.003139843	0.005296848	0.000953352	0.002242698	0.002694857	0.001297968	0.003147346	0.005069122
F	18		0	2	4	697.25	5	0.763246973	1.1	92	29.3	663	29.76027966	-1.025328781	67.83240533	0.460279662	2.125328781	24.16759467	1395238.671	0.802611785	0.468824122	0.30073125	0.36025775	0.044667627	0.149518957	0.179916849	0.151212293	0.180340901	0.003492951	0.003476179	0.715386145	0.01244934	0.031827386	0.012382111	0.031354492	0.011283374	0.001183955	0.00310807	0.002914412	0.00158833	0.004233469	0.005500636	0.001289242	0.002945303	0.00293104	0.001707736	0.004299981	0.00526125
F	18		0	11	3	984.6667	5	0.902321245	13.3	22	30.18	599	29.86179729	6.367925824	70.79552182	-0.31820271	6.932074176	-48.79552182	1538878.69	0.772869237	0.447431188	0.292589587	0.332624868	0.036228977	0.146710264	0.166462947	0.145879323	0.166161921	0.003592096	0.00272848	0.670650784	0.013812915	0.038336225	0.013232557	0.039224079	0.010988196	0.001019963	0.002018418	0.002562775	0.001155777	0.003002446	0.004598738	0.001091899	0.00206436	0.002759867	0.00119886	0.003063334	0.004672818
M	18		0	7	2	1040.4667	5	1.612696268	23	78	29.74	899	29.74544129	23.27530095	72.55868898	0.005441292	-0.275300954	5.441311021	1556571.773	0.805479723	0.479056012	0.292149109	0.353633591	0.04126183	0.146796019	0.178095995	0.14535309	0.175537597	0.005083672	0.006705055	0.701710092	0.013752209	0.042425541	0.009758047	0.041145742	0.009471198	0.001291364	0.002695282	0.003095135	0.001464051	0.003343951	0.004910021	0.001193777	0.002761132	0.003095585	0.001430258	0.003318446	0.00468035
F	18		0	5	1	1056.8333	5	0.178058396	15	83	29.75	894	29.78185428	15.38085811	69.56541806	0.031854282	-0.380858107	13.43458194	1450822.738	0.821106513	0.49622897	0.287818169	0.375169384	0.040520457	0.145037715	0.189267379	0.142780454	0.185902006	0.002386232	0.003972091	0.713653977	0.014358267	0.039497589	0.01368141	0.03987503	0.014998662	0.001177814	0.002167942	0.002970452	0.001306845	0.002844593	0.006261551	0.00151452	0.00233633	0.002816126	0.00125901	0.003484437	0.005008124
M	18		0	10	3	974.65	5	0.574204946	13.9	60	30.02	627	29.79867478	12.27752642	75.61049481	-0.221325225	1.622473582	-15.61049481	1441566.871	0.806161006	0.48891416	0.288362924	0.357394074	0.042034817	0.144061229	0.1781545	0.144301695	0.179239574	0.002408837	0.001967304	0.695596517	0.013869076	0.044717593	0.011784191	0.043820166	0.011041319	0.001198488	0.002628668	0.002662658	0.001462853	0.003806414	0.005356602	0.001163734	0.002608342	0.002734178	0.001271741	0.00374197	0.005400582
F	18		0	9	3	1124.1667	5	0.927284624	26.1	67	29.69	725	29.85300071	18.61549701	75.96733546	0.163000707	7.484502987	-8.967335457	1454753.351	0.832035203	0.45960638	0.34163291	0.352118743	0.040375917	0.17177222	0.177248517	0.16986069	0.174870225	0.002929775	0.002734965	0.742900878	0.012104045	0.032541736	0.012107551	0.033342766	0.011050877	0.001092625	0.002138713	0.002833951	0.001380853	0.003487189	0.005332244	0.001347926	0.002101731	0.002988135	0.001360918	0.003419068	0.00509894
F	18	19.04542904	1	5	1	661.55	2	0.49659868	13.9	62	30.04	897	29.78185428	15.38085811	69.56541806	-0.258145718	-1.480858107	-7.565418056	1491068.912	0.785981111	0.467186256	0.290143789	0.345032948	0.044602902	0.145838275	0.172458733	0.144305514	0.172574216	0.003356921	0.003632696	0.690623537	0.012327331	0.038089923	0.00974234	0.037933257	0.008778065	0.00094221	0.002948355	0.002886587	0.001460228	0.003315541	0.00561416	0.001250311	0.003155253	0.003333783	0.001579538	0.003601175	0.00585144
F	18	21.14365427	1	3	4	889.9667	3	0.432525701	-2.2	39	29.27	714	29.80936558	3.178739694	63.47755817	0.539365579	-5.378739694	-24.47755817	1794020.477	0.738120895	0.434882878	0.274793094	0.324836197	0.036831798	0.1367712	0.160972901	0.138021893	0.163863296	0.002612289	0.003614284	0.64487738	0.011681695	0.034913593	0.011292179	0.037422148	0.00821256	0.000971617	0.002352314	0.002497798	0.001224122	0.003168637	0.004625365	0.001105784	0.002510618	0.002472213	0.001263809	0.00312856	0.004906354
M	18		0	10	3	1068.0833	5	1.436262292	14.4	46	29.6	653	29.79867478	12.27752642	75.61049481	0.198674775	2.122473582	-29.61049481	1539034.197	0.766848457	0.422771605	0.320987927	0.330190167	0.039063459	0.159808277	0.164038656	0.16117965	0.166151511	0.004001925	0.003804659	0.700129573	0.011869912	0.026688426	0.006744425	0.026133467	0.006722853	0.001031491	0.00232516	0.002815532	0.001342595	0.003603104	0.005051935	0.001252019	0.002340169	0.002794415	0.001346689	0.003469059	0.004528489
F	18		0	11	3	780.45	5	1.929499321	7	93	29.48	614	29.86179729	6.367925824	70.79552182	0.38179729	0.632074176	22.20447818	1392347.254	0.834733574	0.484439397	0.318958709	0.372062976	0.039317778	0.160152093	0.188273179	0.158806616	0.183789798	0.003734198	0.002485443	0.739867259	0.01234218	0.036415772	0.01161104	0.035861456	0.011280663	0.001147918	0.002052146	0.002868465	0.001293284	0.003687945	0.00502389	0.001260318	0.002145226	0.003017423	0.00118469	0.003684785	0.004835503
F	18		0	8	2	995.9167	5	1.331997447	24.4	33	29.74	794	29.78031655	22.34949826	73.60591133	0.040316555	2.050501738	-40.60591133	1426417.873	0.792123417	0.462813168	0.300191236	0.34284692	0.040244869	0.149879182	0.173028214	0.150312054	0.169818706	0.001897901	0.001827024	0.690107112	0.011882212	0.0383089	0.011696432	0.040607946	0.011777474	0.001087059	0.002356252	0.003082827	0.00134645	0.003617944	0.005076282	0.001301091	0.002476483	0.003184761	0.001319109	0.003728711	0.004841569
F	18	21.07960588	1	10	3	880.0833	3	0.918685953	24.4	45	29.87	691	29.79867478	12.27752642	75.61049481	-0.071325225	12.12247358	-30.61049481	1410779.189	0.768232909	0.467125831	0.271566696	0.35413508	0.042175275	0.136891158	0.178129684	0.134675538	0.176005396	0.004072147	0.003591632	0.678242953	0.012951424	0.035003139	0.010545307	0.035433398	0.008777277	0.000854138	0.002527185	0.0028295	0.001434101	0.003523585	0.006030426	0.001079616	0.002712331	0.002831131	0.001266889	0.003535918	0.005993922
M	18	26.96202329	1	4	1	1035.4833	3	0.349488098	17.8	60	29.95	792	29.75775728	9.60836795	62.25004617	-0.192242719	8.19163205	-2.250046174	2218823.893	0.753823233	0.428613078	0.295869672	0.332117813	0.035095169	0.146636407	0.165729217	0.149233265	0.166388596	0.006442557	0.004758287	0.677304152	0.011691509	0.030467312	0.00864138	0.029346042	0.007157035	0.001163725	0.002470949	0.002317895	0.001198969	0.00296531	0.004572287	0.00105281	0.002451299	0.002297659	0.00118333	0.003297423	0.004237921
F	18	20.72532679	1	7	2	865.7833	3	1.249007331	25	77	29.57	905	29.74544129	23.27530095	72.55868898	0.175441292	1.724699046	4.441311021	1297824.837	0.734435012	0.44130918	0.261859352	0.319168661	0.041925535	0.129445156	0.158342649	0.132414195	0.160826011	0.002905631	0.00292135	0.632156638	0.012971165	0.041132746	0.009612006	0.038010368	0.012630595	0.00114584	0.002673473	0.002857319	0.001655847	0.003604801	0.005034732	0.001145686	0.002773718	0.002821567	0.001502206	0.003677076	0.004805964
F	18		0	4	1	964.95	5	1.8575626	10.6	69	29.47	784	29.75775728	9.60836795	62.25004617	0.287757281	0.99163205	6.749953826	1370769.411	0.762748272	0.426575164	0.304243889	0.304442295	0.040058524	0.152579968	0.153728586	0.151663921	0.15071371	0.002315999	0.002105971	0.65616244	0.013294796	0.041662733	0.01254653	0.039938227	0.012246772	0.00113491	0.001708894	0.002614517	0.001348732	0.003919842	0.005410027	0.001213771	0.001989029	0.002722923	0.001309046	0.003947272	0.004906733
F	18		0	7	2	932.5167	4	0.3046636	30.6	48	29.68	884	29.74544129	23.27530095	72.55868898	0.065441292	7.324699046	-24.55868898	1264800.086	0.82472243	0.499600169	0.295798871	0.367319976	0.042704773	0.146758838	0.183379161	0.149040033	0.183940815	0.002665401	0.002152751	0.713687312	0.013480707	0.044911841	0.011250553	0.044480152	0.010726992	0.001083966	0.002415085	0.002861005	0.001275775	0.004148086	0.005433428	0.001381009	0.002822343	0.003041983	0.001329933	0.004155756	0.005084519
M	18		0	10	3	1130.5833	5	0.900812147	13.9	69	29.88	697	29.79867478	12.27752642	75.61049481	-0.081325225	1.622473582	-6.610494805	1535601.818	0.796778817	0.488515753	0.279816333	0.364776644	0.038425326	0.140228859	0.182288423	0.139587475	0.182488221	0.002923609	0.003337454	0.692158694	0.012831972	0.041064226	0.010528055	0.043542342	0.009746472	0.001035425	0.002391701	0.002981242	0.001201158	0.003234302	0.005120403	0.001126985	0.002532688	0.002923284	0.001189175	0.003233911	0.004647298
M	18	24.40746259	1	1	4	661.25	3	0.250788193	10.6	92	29.84	563	29.79326689	-2.226240227	69.51486615	-0.046733112	12.82624023	22.48513385	1862327.269	0.763623571	0.458387254	0.282524464	0.345208973	0.036470496	0.141153344	0.170956273	0.14137112	0.1742527	0.003343451	0.002266948	0.671829338	0.011620299	0.036591743	0.007392202	0.039328855	0.007057191	0.001049225	0.002456443	0.002358769	0.001434388	0.002799454	0.005220779	0.001099968	0.002458215	0.002470028	0.001188835	0.003140801	0.00456982
F	18		0	10	3	947.3167	5	0.78828855	16.1	36	29.65	659	29.79867478	12.27752642	75.61049481	0.148674775	3.822473582	-39.61049481	1319017.088	0.771883859	0.443595033	0.29046922	0.316746032	0.042161698	0.143808071	0.157105254	0.146661149	0.159640777	0.003511933	0.003663334	0.661037147	0.014485332	0.041425089	0.014020819	0.041360419	0.014007627	0.001090357	0.002503152	0.002934458	0.001314919	0.003738996	0.005570512	0.0012457	0.002511795	0.002998596	0.001305518	0.00379851	0.00521502
F	18		0	12	3	603.4833	5	0.470666098	-5.6	71	29.68	547	29.82503538	0.942769991	72.78154243	0.145035379	-6.542769991	-1.781542433	1403958.891	0.788595739	0.447715869	0.30689975	0.350625419	0.036610759	0.153596513	0.178448365	0.153303237	0.172177054	0.006390785	0.00411344	0.708466831	0.010498598	0.028651551	0.010328935	0.030309007	0.010266469	0.000999531	0.002442023	0.002434259	0.001248541	0.00302053	0.004529192	0.001024318	0.00242329	0.002659693	0.001165276	0.003245394	0.004334671
F	18	26.62538769	1	6	1	944.35	3	0.559856555	25	33	29.83	913	29.71503423	19.97649777	72.6694696	-0.114965771	5.023502227	-39.6694696	1657576.673	0.763302851	0.447696298	0.282026596	0.338608735	0.039735718	0.140627228	0.168610309	0.141399368	0.169998426	0.004200168	0.004376751	0.670824864	0.013330605	0.034036435	0.011092941	0.035005017	0.01073338	0.001028067	0.002377507	0.002540938	0.001406994	0.003276771	0.00530075	0.001042546	0.002531165	0.002805722	0.001333211	0.003389164	0.005178222
F	18		0	11	3	1130.8833	5	1.248944801	10	80	29.98	573	29.86179729	6.367925824	70.79552182	-0.11820271	3.632074176	9.204478176	1139762.814	0.741103315	0.429320221	0.276452602	0.309912921	0.042743104	0.138613508	0.153571668	0.137839094	0.156341253	0.003822813	0.003331658	0.639332684	0.011760956	0.03606961	0.012336339	0.040631963	0.012617362	0.000990294	0.002601945	0.003036684	0.001310624	0.00365734	0.005523956	0.001084348	0.002392164	0.003340344	0.001253068	0.003823953	0.005245565
F	18		0	10	3	623.35	5	4.841728647	11.7	93	29.87	694	29.79867478	12.27752642	75.61049481	-0.071325225	-0.577526418	17.38950519	1362844.433	0.731168559	0.442104036	0.265710474	0.337741428	0.039547434	0.132960293	0.168430827	0.13275018	0.169310601	0.004046023	0.003076653	0.652940309	0.011477832	0.029894608	0.006966459	0.033818827	0.006575072	0.000900396	0.002328659	0.002562728	0.001316805	0.003504288	0.005382859	0.001105335	0.002212065	0.002982879	0.001291563	0.003627707	0.005163979
F	18		0	5	1	809.0333	5	0.362956134	19.4	76	29.63	842	29.78185428	15.38085811	69.56541806	0.151854282	4.019141893	6.434581944	1397572.25	0.787641569	0.465629686	0.293783535	0.338225181	0.042169555	0.146901702	0.169592114	0.146881833	0.168633067	0.002614033	0.002266645	0.681432279	0.013907832	0.042235884	0.011440267	0.042619192	0.010412413	0.001259112	0.002511427	0.002904322	0.001385975	0.003845311	0.005296613	0.001254747	0.002516077	0.002962494	0.00138068	0.003995214	0.0052393
F	18		0	2	4	977.2167	5	1.635298144	3.3	21	30.03	658	29.76027966	-1.025328781	67.83240533	-0.269720338	4.325328781	-46.83240533	1483550.082	0.777722312	0.435934529	0.310980324	0.329702186	0.038137573	0.15759495	0.164786291	0.153385374	0.164915896	0.003451586	0.002508308	0.688250841	0.012783323	0.032604696	0.01157177	0.034534931	0.011522024	0.001024435	0.002383742	0.002502443	0.001178457	0.002927977	0.005266556	0.001190253	0.002393718	0.002815274	0.001243706	0.003066698	0.004840349
M	19		0	11	3	1138.1833	5	0.583639722	8.3	74	29.46	612	29.86179729	6.367925824	70.79552182	0.40179729	1.932074176	3.204478176	1640977.167	0.805217785	0.475334917	0.297333118	0.365553987	0.036491672	0.14811988	0.182412892	0.149213237	0.183141095	0.003868914	0.003508336	0.710637921	0.012224667	0.036434511	0.010863344	0.03535814	0.011846478	0.000947484	0.001873701	0.00265866	0.001164245	0.003367201	0.004644793	0.001023171	0.001869191	0.002768046	0.001199042	0.003351357	0.004776057
F	19		0	5	1	958.7667	5	0.591327188	19.4	79	29.64	842	29.78185428	15.38085811	69.56541806	0.141854282	4.019141893	9.434581944	1520254.016	0.791417084	0.461910171	0.300426456	0.349005355	0.041304939	0.150921421	0.175296742	0.149505036	0.173708613	0.003431137	0.003511453	0.700052299	0.012995526	0.035371392	0.010328274	0.035865059	0.009786654	0.001137441	0.003170786	0.002824002	0.001246568	0.003239919	0.005508948	0.001249331	0.003263468	0.002985422	0.001363522	0.003364832	0.004911745
M	19		0	4	1	1052.8667	5	0.410830037	10	57	29.54	806	29.75775728	9.60836795	62.25004617	0.217757281	0.39163205	-5.250046174	1368253.194	0.807886293	0.457864593	0.318289562	0.328983476	0.045886975	0.160379796	0.16399602	0.157909766	0.164987456	0.003120402	0.002754388	0.702026793	0.015121982	0.040882126	0.012216599	0.041448177	0.011353527	0.001287042	0.002649144	0.003132169	0.001398206	0.004364031	0.006066567	0.001452582	0.002603319	0.003271032	0.001394625	0.004305782	0.00570428
F	19		0	8	2	603.3333	6	0.204849117	21.7	90	29.78	831	29.78031655	22.34949826	73.60591133	0.000316555	-0.649498262	16.39408867	1546131.829	0.798998492	0.460080264	0.308149794	0.347423635	0.040837397	0.154438323	0.174667055	0.153711471	0.172756581	0.003831303	0.00398336	0.707946712	0.011726361	0.035315035	0.010540304	0.035501177	0.010196802	0.001290382	0.00244106	0.002721501	0.001429503	0.003836025	0.005031589	0.001150355	0.002589753	0.002739805	0.001261859	0.003755631	0.005026415
F	19		0	4	1	918.65	5	1.810592497	8.3	80	29.92	811	29.75775728	9.60836795	62.25004617	-0.162242719	-1.30836795	17.74995383	1311901.48	0.822668482	0.473294204	0.319969304	0.343229559	0.041885767	0.15919808	0.172438816	0.160771225	0.170790744	0.001859362	0.001764995	0.712072961	0.014019955	0.043772037	0.0117893	0.043669743	0.011961035	0.001115328	0.002455596	0.002987724	0.001418399	0.003542339	0.005857986	0.001254134	0.002684348	0.002899608	0.001440276	0.003609265	0.005303295
F	19		0	6	1	988.6167	5	0.301335917	17.2	56	29.69	907	29.71503423	19.97649777	72.6694696	0.025034229	-2.776497773	-16.6694696	1359493.041	0.762922625	0.459504406	0.269737556	0.34481533	0.039439702	0.134843386	0.173193397	0.134894169	0.171621933	0.003830031	0.004277477	0.665723431	0.011681119	0.036477274	0.011324589	0.037557897	0.011278322	0.001019939	0.002440616	0.002868569	0.001259219	0.003636208	0.004921467	0.001244214	0.002473496	0.00287438	0.001195666	0.003632383	0.005011133
M	19	24.39421155	1	8	2	909.8833	3	1.316475227	28.3	65	29.61	807	29.78031655	22.34949826	73.60591133	0.170316555	5.950501738	-8.60591133	1682738.618	0.798659391	0.479348934	0.294104827	0.362254694	0.039200978	0.147269946	0.181269202	0.146834882	0.180985491	0.001711496	0.00191842	0.702085577	0.013329759	0.038362583	0.009579503	0.03866988	0.009497435	0.001228236	0.002143114	0.003015739	0.001293427	0.003075047	0.005258333	0.001452691	0.002350989	0.003050028	0.00124131	0.003227239	0.00512076
F	19		0	4	1	835.2167	5	0.485948758	11.1	47	29.61	809	29.75775728	9.60836795	62.25004617	0.147757281	1.49163205	-15.25004617	1422817.052	0.81019341	0.476055431	0.292104671	0.347694585	0.042604212	0.144473959	0.172662677	0.147630712	0.175031908	0.00285504	0.003356089	0.692192499	0.014446903	0.042385702	0.017746695	0.042542644	0.015635812	0.00118413	0.002733029	0.003100047	0.001394838	0.003559136	0.005338072	0.00127346	0.002977403	0.003321509	0.00150933	0.003629349	0.00480125
M	19		0	9	3	668	5	0.354262031	16.7	46	30.02	722	29.85300071	18.61549701	75.96733546	-0.166999293	-1.915497013	-29.96733546	1853905.981	0.788022162	0.439746986	0.314148037	0.327718651	0.034613406	0.157480328	0.16494484	0.156667709	0.162773811	0.003765995	0.003246227	0.687237921	0.01281435	0.037136997	0.011853891	0.03879296	0.012229315	0.001080152	0.002019034	0.002499965	0.001137113	0.002671926	0.004788269	0.001198604	0.002049565	0.002578448	0.001057929	0.00272414	0.004616146
M	19		0	4	1	1030.35	5	0.174789858	10	96	29.51	816	29.75775728	9.60836795	62.25004617	0.247757281	0.39163205	33.74995383	1504229.171	0.83532817	0.490380528	0.318109337	0.366402744	0.040802958	0.158928919	0.183529373	0.159180418	0.182873371	0.001817343	0.001635456	0.732202952	0.013832334	0.040694265	0.010692985	0.041168993	0.010156498	0.001183463	0.002613631	0.002654316	0.001321807	0.004112804	0.00483663	0.001246752	0.002589632	0.002738213	0.001304323	0.004120383	0.004747083
M	19		0	10	3	661.9667	5	0.846839495	21.1	66	29.71	637	29.79867478	12.27752642	75.61049481	0.088674775	8.822473582	-9.610494805	1626991.621	0.819254373	0.471639267	0.312585583	0.350967472	0.040610535	0.156754378	0.176751399	0.155831205	0.174216072	0.00495356	0.004592955	0.716965745	0.013773212	0.039398666	0.011764597	0.039544272	0.011231527	0.001329939	0.002588704	0.002707082	0.001280338	0.003429458	0.005066529	0.001554218	0.002607881	0.002734433	0.001083472	0.003400817	0.004817788
M	19	23.67470022	1	8	2	868.5167	3	0.433607045	31.1	30	29.84	848	29.78031655	22.34949826	73.60591133	-0.059683445	8.750501738	-43.60591133	1680943.694	0.747744856	0.447333629	0.271475685	0.333357771	0.037893595	0.135423797	0.167618787	0.136051888	0.165738984	0.004245115	0.005036992	0.654149801	0.013218111	0.037679132	0.009112738	0.037615121	0.008041911	0.001000628	0.002373548	0.002649583	0.001356559	0.003665203	0.004735138	0.00104245	0.002472659	0.002717759	0.001256437	0.003694115	0.004707534
F	19		0	5	1	1005.25	5	0.443606367	23.9	18	29.77	883	29.78185428	15.38085811	69.56541806	0.011854282	8.519141893	-51.56541806	1164331.973	0.786667395	0.457762649	0.307325912	0.361474818	0.042471564	0.154672789	0.182565893	0.152653123	0.178908924	0.003609366	0.003843491	0.721043562	0.011610349	0.026828345	0.006175043	0.026097797	0.005251166	0.001166849	0.00259505	0.003236276	0.001315604	0.003817124	0.005644438	0.001067994	0.00250049	0.003302666	0.001300059	0.003667167	0.005084117
M	19		0	9	3	721.5167	5	0.604774753	18.9	73	29.73	706	29.85300071	18.61549701	75.96733546	0.123000707	0.284502987	-2.967335457	1586830.947	0.795060748	0.459356758	0.304635087	0.341774605	0.037496118	0.151937658	0.172072135	0.152697429	0.16970247	0.003396392	0.002671425	0.693828101	0.01377141	0.038897275	0.010904375	0.03919674	0.011304796	0.000941562	0.001963662	0.002784796	0.001290812	0.003193913	0.005287016	0.00108682	0.002053464	0.002811138	0.001215252	0.003100456	0.004794083
M	19		0	3	1	997.95	5	1.290886058	13.3	28	29.55	739	29.80936558	3.178739694	63.47755817	0.259365579	10.12126031	-35.47755817	1489592.755	0.801047129	0.4670362	0.290121652	0.331236667	0.038221856	0.144718042	0.165138964	0.14540361	0.166097704	0.006844153	0.008663643	0.679236555	0.013250333	0.047140603	0.012734286	0.049390815	0.012274899	0.001155349	0.002378502	0.002845946	0.001240406	0.003290564	0.004673022	0.001204893	0.002300629	0.00278358	0.001138566	0.003219739	0.004544866
F	19	18.35785677	1	4	1	866.4667	3	1.612913878	24.4	18	29.77	819	29.75775728	9.60836795	62.25004617	-0.012242719	14.79163205	-44.25004617	1440392.698	0.733054258	0.406059806	0.297062897	0.297304742	0.036354669	0.14840081	0.148384402	0.148662087	0.14892034	0.004037302	0.005146166	0.642067825	0.011874678	0.034571475	0.009470751	0.036359876	0.009001504	0.000956059	0.002029585	0.00256076	0.001120389	0.002829576	0.005136655	0.000938841	0.002115118	0.002463773	0.00111421	0.002974189	0.0051227
F	19		0	10	3	692.3333	5	0.383845932	4.4	60	29.93	667	29.79867478	12.27752642	75.61049481	-0.131325225	-7.877526418	-15.61049481	1215161.038	0.807474046	0.473625785	0.306976625	0.357455174	0.045640864	0.153137169	0.178791526	0.153839456	0.178663648	0.003676138	0.002811973	0.719572638	0.013622968	0.034731364	0.009669665	0.035041364	0.00915031	0.001241728	0.002856905	0.003105679	0.001653526	0.004184219	0.005782114	0.001399814	0.002812549	0.003098931	0.001636902	0.004097399	0.005454915
F	19		0	3	4	1038.1667	5	0.302817562	7.2	77	30.01	699	29.80936558	3.178739694	63.47755817	-0.200634421	4.021260306	13.52244183	1230132.826	0.830429835	0.470843629	0.333679402	0.369059499	0.043139244	0.166336481	0.184648956	0.16734292	0.184410543	0.003855356	0.00346239	0.756229059	0.013214101	0.02928383	0.008075632	0.028897286	0.007732254	0.001040863	0.00276271	0.002792544	0.00143765	0.003656191	0.00574564	0.001198001	0.002771814	0.002824167	0.001378144	0.003658548	0.005607281
M	19		0	11	3	963.55	5	0.329794371	15	67	29.55	574	29.86179729	6.367925824	70.79552182	0.31179729	8.632074176	-3.795521824	1364357.5	0.797885451	0.462071867	0.300403964	0.352325704	0.038973656	0.151883685	0.176168543	0.14852028	0.176157161	0.00634797	0.003776943	0.705385223	0.013302745	0.035598001	0.012674537	0.03350852	0.010521289	0.000944107	0.002306067	0.002471859	0.001262939	0.003635704	0.005087743	0.001201445	0.002242301	0.002714978	0.001174692	0.003572891	0.005011443
F	19	19.76615293	1	4	1	1071.5167	3	0.675461073	16.7	41	30.06	824	29.75775728	9.60836795	62.25004617	-0.302242719	7.09163205	-21.25004617	1603579.982	0.71689533	0.425783717	0.268566454	0.315127558	0.036363637	0.133479187	0.156276649	0.135087266	0.15885091	0.002420335	0.002643647	0.626435254	0.01314646	0.036494843	0.007996421	0.037034573	0.007789571	0.000969768	0.002108407	0.002554534	0.001206862	0.002845695	0.004853328	0.001054578	0.002228264	0.002714738	0.001225944	0.002794061	0.004795208
M	19		0	5	1	1056.1	5	0.530003632	25.6	43	29.41	846	29.78185428	15.38085811	69.56541806	0.371854282	10.21914189	-26.56541806	1696181.81	0.762503166	0.451811613	0.276717963	0.335720284	0.040057616	0.139775395	0.168451062	0.136942568	0.167269223	0.004950059	0.004906019	0.664828268	0.013903993	0.036908838	0.011285818	0.038365875	0.010271481	0.001249571	0.002391843	0.002659444	0.001326509	0.003642888	0.005434854	0.001160194	0.002398682	0.002776353	0.00125865	0.003558345	0.005255215
F	19		0	10	3	1067.2667	5	2.455299225	16.1	87	29.45	706	29.79867478	12.27752642	75.61049481	0.348674775	3.822473582	11.38950519	1339624.65	0.812202881	0.457509648	0.314296953	0.32926477	0.044587863	0.157284886	0.166093712	0.157012066	0.163171058	0.00550281	0.004029562	0.701280875	0.013526475	0.041254765	0.013649719	0.041728106	0.012936907	0.001257069	0.002884166	0.002904246	0.001367771	0.004139966	0.005444585	0.001326939	0.002862891	0.003202464	0.001313652	0.004058152	0.005231465
M	19	22.670319	1	12	4	861.5333	3	0.864304433	0	92	29.43	550	29.82503538	0.942769991	72.78154243	0.395035379	-0.942769991	19.21845757	1794878.992	0.780565156	0.448295105	0.301691981	0.330039223	0.038637145	0.149872956	0.163002655	0.151819025	0.167036568	0.00537234	0.004543036	0.682667785	0.013811293	0.039239804	0.00926926	0.039385385	0.008713289	0.000920285	0.002369798	0.002740519	0.00146372	0.003187123	0.005162075	0.001058456	0.00247454	0.00289663	0.001282092	0.003189686	0.00500017
F	19		0	4	1	875.2833	4	0.404563213	19.4	24	29.81	816	29.75775728	9.60836795	62.25004617	-0.052242719	9.79163205	-38.25004617	1283422.748	0.790776851	0.463792215	0.278439049	0.344692721	0.042050836	0.139278059	0.172673148	0.13916099	0.172019573	0.014337988	0.010525526	0.694972479	0.012291273	0.037602653	0.009451212	0.038502201	0.009603461	0.001140622	0.00286445	0.002706513	0.00139876	0.003860225	0.004911476	0.001309389	0.002915485	0.002759418	0.001314454	0.003871367	0.00502765
M	19		0	5	1	573.4333	5	4.432339426	10.6	96	29.45	875	29.78185428	15.38085811	69.56541806	0.331854282	-4.780858107	26.43458194	1658809.981	0.756876323	0.435468716	0.288602803	0.322206195	0.038949006	0.144761781	0.16206019	0.143841023	0.160146005	0.006126561	0.005081776	0.663347867	0.011742153	0.036987901	0.009152163	0.036836347	0.009839222	0.000984079	0.002577812	0.002510776	0.001246496	0.003727552	0.004822554	0.001068899	0.002729125	0.002377066	0.001117367	0.003608852	0.004679499
F	19		0	9	2	1021.2167	5	1.696419879	24.4	42	30.07	733	29.85300071	18.61549701	75.96733546	-0.216999293	5.784502987	-33.96733546	1562520.385	0.808737609	0.454834856	0.326199799	0.341164019	0.040925546	0.163879837	0.171791554	0.162319962	0.169372465	0.002561631	0.002565919	0.716746214	0.0122616	0.036073705	0.010207163	0.035826669	0.010175227	0.001061554	0.002344225	0.002746652	0.001172337	0.003190486	0.005973234	0.001222704	0.002417632	0.003025945	0.001310319	0.00364136	0.005335354
F	19		0	3	1	708.2333	5	0.339446879	2.2	62	29.47	739	29.80936558	3.178739694	63.47755817	0.339365579	-0.978739694	-1.477558173	1653251.75	0.760446193	0.416835434	0.292705657	0.306146907	0.038926921	0.146071535	0.153294484	0.146634122	0.152852423	0.00923102	0.016360848	0.666045598	0.012641087	0.034469886	0.011681403	0.037083281	0.010861322	0.001033357	0.002598273	0.002422196	0.001340026	0.003218566	0.00542053	0.00117411	0.002728804	0.002414212	0.001389202	0.003242398	0.004940929
F	19		0	5	1	1069.7333	5	1.826962463	22.8	51	29.82	846	29.78185428	15.38085811	69.56541806	-0.038145718	7.419141893	-18.56541806	1353341.041	0.762319303	0.431805424	0.295052841	0.313683683	0.039470465	0.148541755	0.158702076	0.146511086	0.154981607	0.003126041	0.002636069	0.657468513	0.013019113	0.039203422	0.014311101	0.038500864	0.01288005	0.001127949	0.002056244	0.003000352	0.001111472	0.002925722	0.005282482	0.001149008	0.002109668	0.003193652	0.001131053	0.002917151	0.005073001
M	19		0	3	1	1176.6833	5	0.322355156	12.8	51	29.51	742	29.80936558	3.178739694	63.47755817	0.299365579	9.621260306	-12.47755817	1664841.487	0.764616938	0.418630982	0.319849062	0.32210888	0.037236578	0.159148246	0.161908069	0.160700815	0.160200811	0.002550693	0.002833123	0.687215103	0.013190385	0.028743157	0.009436274	0.029514341	0.009765134	0.001012168	0.001961268	0.002703861	0.00136932	0.003148348	0.004343236	0.001138367	0.002224656	0.00260235	0.001350999	0.003253703	0.004514184
F	19		0	1	4	1110.25	5	0.905688987	2.2	57	29.99	566	29.79326689	-2.226240227	69.51486615	-0.196733112	4.426240227	-12.51486615	1308432.048	0.810091744	0.458059255	0.316716421	0.327385293	0.040332244	0.158738425	0.164477695	0.157977996	0.162907598	0.003346601	0.00347668	0.695449432	0.014029082	0.044573885	0.013318078	0.044030105	0.013059218	0.001158257	0.00252195	0.003136961	0.001344586	0.003184193	0.005074776	0.001265408	0.00254335	0.00325657	0.001370266	0.003279956	0.004834718
F	19		0	4	1	810.8167	5	2.653142291	10.6	27	30.25	819	29.75775728	9.60836795	62.25004617	-0.492242719	0.99163205	-35.25004617	1405925.639	0.785675266	0.431860678	0.316555646	0.319730992	0.039196241	0.159164553	0.160939209	0.157391093	0.158791783	0.006558882	0.004830412	0.690401165	0.012163659	0.035068427	0.010826462	0.036863258	0.011850485	0.001154826	0.002064618	0.00263307	0.001472553	0.003784624	0.004660702	0.001289613	0.002217116	0.002932303	0.001472411	0.00361847	0.004420362
F	19		0	12	3	929.9	5	0.978172619	1.1	48	29.69	548	29.82503538	0.942769991	72.78154243	0.135035379	0.157230009	-24.78154243	1356301.149	0.785861607	0.454440349	0.29631685	0.333358095	0.041435488	0.148088113	0.166469786	0.148228737	0.166888309	0.001838161	0.001936148	0.678711252	0.013487565	0.038642229	0.015280087	0.039678799	0.013841469	0.001115092	0.002364003	0.00284251	0.001301333	0.003435078	0.005498041	0.001159993	0.002645504	0.002849736	0.001390178	0.003357366	0.005277073
F	19	34.77892845	1	4	1	1061.5167	3	0.566735014	11.7	48	29.72	792	29.75775728	9.60836795	62.25004617	0.037757281	2.09163205	-14.25004617	1553963.147	0.735843705	0.417242303	0.288234184	0.306598109	0.037697162	0.143096299	0.15373525	0.145137885	0.152862858	0.004589105	0.004139094	0.643410665	0.014077361	0.035764169	0.010292393	0.036076016	0.009160385	0.000876983	0.002430624	0.002740348	0.001231239	0.00301159	0.005158938	0.001078404	0.002494203	0.002866027	0.001235937	0.003128066	0.004659377
F	19		0	3	1	812.9	5	0.241944691	1.1	23	30.02	737	29.80936558	3.178739694	63.47755817	-0.210634421	-2.078739694	-40.47755817	1288207.395	0.894871435	0.516570229	0.344301986	0.383538854	0.044381829	0.173197338	0.192459427	0.171104648	0.191079428	0.002364448	0.002307703	0.78010494	0.015733491	0.044691561	0.013861743	0.042978949	0.012800811	0.001132892	0.002519315	0.002769973	0.0014552	0.003981812	0.00610189	0.001173802	0.002588093	0.003052925	0.001454812	0.003931432	0.005759632
F	19	24.03468737	1	4	1	1025.55	3	0.892657507	6.7	63	29.58	811	29.75775728	9.60836795	62.25004617	0.177757281	-2.90836795	0.749953826	1606122.289	0.708832701	0.422789324	0.262427999	0.32416732	0.038774756	0.13125837	0.162051598	0.131169629	0.162115721	0.003536343	0.003272291	0.634566137	0.011886081	0.02969556	0.007438973	0.029498065	0.007005818	0.000868676	0.002371301	0.002564251	0.001382087	0.003300932	0.005260807	0.00111598	0.002409281	0.002612254	0.001307933	0.003204551	0.005179929
F	19		0	10	3	981.15	5	0.632828697	10.6	59	29.69	630	29.79867478	12.27752642	75.61049481	0.108674775	-1.677526418	-16.61049481	1487434.15	0.810157546	0.475650336	0.306672277	0.36113367	0.03940477	0.152859265	0.178870359	0.153813013	0.182263311	0.002687514	0.00334119	0.716145566	0.011728385	0.037158754	0.010046562	0.037925444	0.009608291	0.000971203	0.002413351	0.002705263	0.001144925	0.003635052	0.005170716	0.00108314	0.002622973	0.00269101	0.0012096	0.003717408	0.004909932
F	19		0	4	1	979.0833	5	0.707514132	15.6	36	29.7	811	29.75775728	9.60836795	62.25004617	0.057757281	5.99163205	-26.25004617	1430361.148	0.800680305	0.469102535	0.299450713	0.346836211	0.042146698	0.149385932	0.1752017	0.15006478	0.171634511	0.004197891	0.003609368	0.699478385	0.013015244	0.039681657	0.011158441	0.039604963	0.010402198	0.001246189	0.002804886	0.002979038	0.001357769	0.003788554	0.0052765	0.00133281	0.002588297	0.003072371	0.001446907	0.003777438	0.004896665
M	19		0	9	2	660.85	5	0.684283451	14.4	62	30.12	744	29.85300071	18.61549701	75.96733546	-0.266999293	-4.215497013	-13.96733546	1593610.537	0.791846546	0.4522911	0.29848495	0.339643752	0.036456837	0.148980368	0.168785945	0.149504582	0.170857807	0.005870631	0.006297712	0.691137891	0.012723247	0.037273411	0.013234413	0.037373749	0.012523637	0.001085271	0.002138917	0.002897446	0.001171051	0.003033363	0.00430582	0.001277853	0.002086143	0.002915455	0.001099202	0.003090655	0.004281284
M	19		0	10	3	651.4833	5	0.463255674	5	73	29.78	664	29.79867478	12.27752642	75.61049481	0.018674775	-7.277526418	-2.610494805	1654623.531	0.769408857	0.437048222	0.297265323	0.321931401	0.040597755	0.150690196	0.162699663	0.146575126	0.159231738	0.004763077	0.002539671	0.670173274	0.014010982	0.036224554	0.013283565	0.037181267	0.012115263	0.00100476	0.002584032	0.002864942	0.001433619	0.003473902	0.005048883	0.001267781	0.002667253	0.003011984	0.001334624	0.003440662	0.005014071
M	19		0	1	4	731	6	0.089906596	-0.6	59	29.8	563	29.79326689	-2.226240227	69.51486615	-0.006733112	1.626240227	-10.51486615	1239655.038	0.780281587	0.482851718	0.266983669	0.346842107	0.045524762	0.133123569	0.173471371	0.1338601	0.173370736	0.003987884	0.003313341	0.668984669	0.014516296	0.044648308	0.010415075	0.045525246	0.010278989	0.000979385	0.003590354	0.002699057	0.001646103	0.004290306	0.005121102	0.00116242	0.003663358	0.002649608	0.001559063	0.004393884	0.005249848
F	19		0	11	3	910.55	5	0.182968414	15	36	29.81	588	29.86179729	6.367925824	70.79552182	0.05179729	8.632074176	-34.79552182	1556510.098	0.779877369	0.431098663	0.314422205	0.326393913	0.037217876	0.157511432	0.163314693	0.156910773	0.16307922	0.004322426	0.007508464	0.693224387	0.011756878	0.032255493	0.010165112	0.034496275	0.009697271	0.000883579	0.002279073	0.002498281	0.001256079	0.003473283	0.004928783	0.001040854	0.002282928	0.002176664	0.00126456	0.00355796	0.004714521
M	19		0	6	1	907.65	5	0.291902022	27.8	35	29.87	902	29.71503423	19.97649777	72.6694696	-0.154965771	7.823502227	-37.6694696	1735338.657	0.737607034	0.415116577	0.290711004	0.314324723	0.039837757	0.145398879	0.157172971	0.145312125	0.157151752	0.00499816	0.005115774	0.658621809	0.011781793	0.030113258	0.008751836	0.029324132	0.008911056	0.001113731	0.002554084	0.002438429	0.001425543	0.0034478	0.005014929	0.001171356	0.002614475	0.002715839	0.00134164	0.003539713	0.005234598
F	19		0	4	1	902.65	5	5.518033737	20	18	29.89	806	29.75775728	9.60836795	62.25004617	-0.132242719	10.39163205	-44.25004617	1307848.579	0.800427524	0.4597585	0.314676638	0.346109257	0.043619729	0.158513782	0.171903724	0.156162856	0.174205533	0.002333374	0.002209277	0.712647404	0.012853629	0.034927667	0.010094517	0.034433497	0.008745049	0.001212679	0.002318311	0.003053106	0.001549568	0.004162867	0.005234016	0.001412472	0.002447608	0.003180643	0.001539934	0.004265708	0.004869677
F	19		0	3	4	988.9	5	0.596857215	2	93	29.78	731	29.80936558	3.178739694	63.47755817	0.029365579	-1.178739694	29.52244183	1647696.918	0.843970141	0.470995277	0.331605405	0.35662655	0.037170671	0.167600494	0.180418319	0.164004911	0.176208231	0.008009361	0.004286589	0.742280729	0.011987642	0.039422117	0.014085964	0.036323792	0.01203668	0.000916795	0.002159074	0.002393948	0.001249198	0.002957279	0.005074113	0.001049465	0.002276936	0.002734726	0.001276752	0.003007046	0.004828194
F	19	29.69795714	1	4	1	813.9667	3	0.183119161	11.7	83	29.65	832	29.75775728	9.60836795	62.25004617	0.107757281	2.09163205	20.74995383	1284397.97	0.79820042	0.475561899	0.289051215	0.347083808	0.044314147	0.143311208	0.170405089	0.145740007	0.176678719	0.004640696	0.004852546	0.692159715	0.015569629	0.041922365	0.010761151	0.042049272	0.009501728	0.001079961	0.002596392	0.002908133	0.001425181	0.003754366	0.005966842	0.00121847	0.002639447	0.002893262	0.001462164	0.003739729	0.006130187
M	19		0	3	4	926.95	5	0.489653245	12.8	23	29.71	697	29.80936558	3.178739694	63.47755817	0.099365579	9.621260306	-40.47755817	1538304.037	0.816126052	0.477973151	0.306413746	0.351640518	0.039329026	0.151869512	0.176021902	0.154544235	0.175618615	0.00444236	0.003185131	0.708536482	0.012916497	0.042200695	0.011541607	0.043581697	0.010041903	0.001110314	0.00278638	0.00244165	0.001329906	0.003506199	0.004435729	0.001115449	0.002641805	0.002720919	0.001331531	0.003546503	0.004978795
M	19		0	5	1	943.6333	5	1.370186554	17.8	34	30.06	893	29.78185428	15.38085811	69.56541806	-0.278145718	2.419141893	-35.56541806	1569040.829	0.773789934	0.452218035	0.290344065	0.332840644	0.039126452	0.146381363	0.166546171	0.143962703	0.166294473	0.00392246	0.003440637	0.672397578	0.01358435	0.04013981	0.011687841	0.039231548	0.010191577	0.000983531	0.002465901	0.002678133	0.001325268	0.003778423	0.004710967	0.00105351	0.002540278	0.002696488	0.001277405	0.003721764	0.004658132
F	19		0	4	1	956.1	5	1.643106478	10.6	46	29.7	804	29.75775728	9.60836795	62.25004617	0.057757281	0.99163205	-16.25004617	1417609.012	0.797239571	0.425637211	0.33167179	0.319643246	0.038131106	0.164967229	0.160105095	0.166704561	0.15953815	0.00682586	0.006095404	0.706232152	0.013989541	0.032482581	0.01220788	0.033690813	0.01163198	0.001056215	0.00222706	0.002436003	0.001350937	0.003227759	0.005080244	0.001081469	0.002163079	0.00244997	0.001362364	0.003210123	0.004902198
F	19		0	12	3	1110.5333	5	1.147376157	-1.7	54	29.16	556	29.82503538	0.942769991	72.78154243	0.665035379	-2.642769991	-18.78154243	1468140.432	0.774947665	0.456997011	0.277601572	0.337131775	0.039825209	0.139075927	0.169485239	0.138525645	0.167646535	0.006572191	0.004774884	0.669862269	0.01221518	0.039075009	0.013074499	0.039738569	0.011898385	0.001166986	0.002426198	0.002523941	0.001250834	0.003002506	0.005618264	0.001281076	0.002505619	0.002821937	0.00113327	0.003203781	0.005625143
F	19		0	10	3	687.4333	5	3.309154619	11.7	59	29.73	653	29.79867478	12.27752642	75.61049481	0.068674775	-0.577526418	-16.61049481	1329516.332	0.820359234	0.455206116	0.345012309	0.369785579	0.044568839	0.169717605	0.181261154	0.175294703	0.188524424	0.003586718	0.003471037	0.76979834	0.010869742	0.020340705	0.005221974	0.018916654	0.004852216	0.001092653	0.002974841	0.003225383	0.001509195	0.003905631	0.00518384	0.001274448	0.003116096	0.003332039	0.001520327	0.003786715	0.005121562
F	19		0	4	1	1128.0833	5	0.541758689	32.8	20	29.77	835	29.75775728	9.60836795	62.25004617	-0.012242719	23.19163205	-42.25004617	1559728.476	0.762182661	0.434401724	0.292110368	0.318693764	0.040538466	0.146528378	0.159077719	0.145581989	0.159616045	0.003809125	0.004470458	0.66267021	0.013770987	0.037083185	0.012452616	0.037426001	0.012666564	0.001060954	0.00278369	0.002861588	0.001334784	0.00345714	0.0053492	0.001192451	0.002887682	0.002819914	0.00130574	0.003445343	0.004785128
F	19		0	11	3	679.75	5	3.136034784	6.7	63	29.96	612	29.86179729	6.367925824	70.79552182	-0.09820271	0.332074176	-7.795521824	1355871.505	0.807218085	0.47462429	0.290343683	0.348512782	0.042142637	0.144858948	0.173613292	0.145484735	0.17489949	0.007779351	0.006357461	0.699418251	0.012878802	0.042159083	0.01332818	0.040543812	0.011999662	0.001491882	0.002627314	0.002653054	0.001338917	0.004369809	0.004887263	0.001427643	0.002751957	0.002723783	0.001256978	0.004365163	0.004873987
M	19	18.58027761	1	6	2	929.8667	3	0.427364033	23.3	62	29.83	913	29.71503423	19.97649777	72.6694696	-0.114965771	3.323502227	-10.6694696	1690052.762	0.794963939	0.454697064	0.307470757	0.330665434	0.038162714	0.152944921	0.165214493	0.154525836	0.165450941	0.004015259	0.004292943	0.687293827	0.015250648	0.040757307	0.011328936	0.044016673	0.010758954	0.001055233	0.002078988	0.002707194	0.001356762	0.00289772	0.005423203	0.001072511	0.002170524	0.002846124	0.001285404	0.003051917	0.004951088
F	19		0	11	3	1036.4167	5	0.405021312	13.9	47	29.76	618	29.86179729	6.367925824	70.79552182	0.10179729	7.532074176	-23.79552182	1397408.286	0.795385294	0.435078425	0.326914632	0.324406403	0.040908588	0.163525947	0.162319219	0.163388684	0.162087184	0.004826363	0.003699563	0.703658638	0.014200574	0.034755626	0.011340995	0.034792051	0.01109826	0.00101724	0.002500057	0.002874607	0.001470508	0.003571683	0.005480431	0.001194855	0.002476513	0.002899725	0.001356726	0.003519444	0.004986159
M	19		0	3	4	917	5	0.468893366	5	29	30.32	694	29.80936558	3.178739694	63.47755817	-0.510634421	1.821260306	-34.47755817	1458015.942	0.802686697	0.471764128	0.301488761	0.34480804	0.042739588	0.150995689	0.171325673	0.150493072	0.173482367	0.002384405	0.001827003	0.696502699	0.013500264	0.041876154	0.012567489	0.041028975	0.010570666	0.001197175	0.002672947	0.002829804	0.001448201	0.004189186	0.005360778	0.001175433	0.002675417	0.002862863	0.001361302	0.004200023	0.005221959
M	19		0	10	3	655.2	5	0.319805773	6.1	63	30.08	645	29.79867478	12.27752642	75.61049481	-0.281325225	-6.177526418	-12.61049481	1572522.501	0.812228759	0.475976416	0.30099307	0.355015985	0.037817583	0.150800827	0.177505552	0.150192243	0.177510432	0.00478486	0.00550415	0.707925641	0.012515942	0.041181859	0.011125691	0.040887173	0.010341601	0.001056519	0.002348901	0.002692807	0.001074388	0.003130575	0.005205204	0.001272287	0.002394052	0.002539741	0.001246469	0.003174009	0.004915605
M	19		0	4	1	1128.05	5	0.723273845	20	81	29.74	832	29.75775728	9.60836795	62.25004617	0.017757281	10.39163205	18.74995383	1430312.199	0.829393052	0.490914613	0.303691559	0.356605473	0.043466035	0.151756994	0.177661399	0.151934566	0.178944075	0.002384235	0.002593699	0.711896257	0.01418928	0.043315089	0.013912068	0.046980512	0.013513763	0.001246022	0.002541893	0.00278184	0.001578047	0.004142103	0.005499009	0.001311742	0.002402133	0.002895312	0.001434372	0.004033245	0.005296955
M	19		0	10	3	969.8167	5	0.690971762	21.1	68	29.7	637	29.79867478	12.27752642	75.61049481	0.098674775	8.822473582	-7.610494805	1673692.071	0.799744483	0.478751328	0.296337392	0.367596473	0.038910981	0.148908931	0.183965161	0.147428461	0.183631312	0.002070034	0.001946176	0.711299209	0.011546509	0.035881929	0.00971003	0.034428018	0.008964911	0.001172976	0.001925444	0.002510498	0.001207211	0.003890142	0.005101118	0.001272158	0.002132591	0.002746682	0.001232425	0.003820237	0.004961486
F	19		0	6	1	764.5333	5	1.313888468	16.7	37	29.88	901	29.71503423	19.97649777	72.6694696	-0.164965771	-3.276497773	-35.6694696	1404364.4	0.77390099	0.462377737	0.279869643	0.357291051	0.038750626	0.141511098	0.178886319	0.138358545	0.178404732	0.008751717	0.005056451	0.693399659	0.010297043	0.030402223	0.00661438	0.035329292	0.006914801	0.001087681	0.002267859	0.00266099	0.001289836	0.003662582	0.004824959	0.001150983	0.002379653	0.002885433	0.001239066	0.003585964	0.004899654
M	19		0	10	3	1064.2167	5	0.313125932	15.6	53	29.63	669	29.79867478	12.27752642	75.61049481	0.168674775	3.322473582	-22.61049481	1556285.232	0.805597184	0.458173879	0.311450024	0.333120325	0.042280167	0.155141725	0.165670836	0.156308299	0.167449489	0.004781321	0.005624033	0.70025937	0.013268583	0.040864232	0.011847121	0.041310808	0.010678055	0.001098321	0.002773592	0.002731633	0.001420883	0.003753682	0.005286627	0.00133613	0.002822169	0.002720581	0.001353865	0.00382507	0.005304555
F	19		0	10	3	1127.7333	5	0.502600596	11.7	57	29.6	653	29.79867478	12.27752642	75.61049481	0.198674775	-0.577526418	-18.61049481	1294878.911	0.77400442	0.461332155	0.282207133	0.346419479	0.039773603	0.14133594	0.173285473	0.140871192	0.173134006	0.002585879	0.002391961	0.676500587	0.012152797	0.036751853	0.011659932	0.037512928	0.011642556	0.001075699	0.002550432	0.002736627	0.00137148	0.003395684	0.004652867	0.001333484	0.002591053	0.002865287	0.001300585	0.003407655	0.004685303
F	19	24.8888413	1	9	2	869.25	3	0.434143951	32.2	41	29.73	786	29.85300071	18.61549701	75.96733546	0.123000707	13.58450299	-34.96733546	1485454.74	0.748519608	0.458975502	0.260249379	0.32416022	0.040736347	0.12977192	0.161575381	0.130477458	0.162584839	0.002212992	0.002499369	0.632118895	0.015174949	0.045955759	0.011896357	0.047496095	0.011182636	0.001029314	0.002686989	0.002586077	0.001426365	0.003592705	0.005397202	0.001091518	0.002699712	0.002689816	0.001380453	0.003628384	0.005056162
F	19		0	3	1	1037.05	5	2.253577132	7	76	29.8	717	29.80936558	3.178739694	63.47755817	0.009365579	3.821260306	12.52244183	1433482.057	0.823595938	0.462964989	0.32562613	0.349947181	0.03992795	0.162604148	0.173874556	0.163021982	0.176072625	0.003139837	0.004420216	0.727398166	0.01315224	0.035587261	0.011840051	0.036180502	0.012807625	0.001101932	0.002052485	0.002624728	0.001219687	0.003655504	0.005011503	0.001144416	0.002444607	0.002766341	0.001285471	0.003756238	0.004913281
F	19		0	12	3	973.7333	5	1.784433334	-4.4	40	30.18	552	29.82503538	0.942769991	72.78154243	-0.354964621	-5.342769991	-32.78154243	1278657.104	0.777514157	0.463861014	0.292106521	0.363382942	0.039035485	0.145754632	0.181819693	0.146351889	0.181563249	0.003330447	0.003714757	0.705770339	0.010302449	0.029163878	0.005754475	0.030096654	0.005862088	0.000955143	0.00253164	0.002712377	0.001407962	0.003609803	0.005081816	0.00110444	0.002583101	0.002601401	0.001226756	0.00343063	0.00482123
M	19		0	4	1	919.4333	5	1.71511761	22.2	13	29.99	824	29.75775728	9.60836795	62.25004617	-0.232242719	12.59163205	-49.25004617	1523405.714	0.756632977	0.428173418	0.291102771	0.332544264	0.042351817	0.14493639	0.166875526	0.146166381	0.165668738	0.009506463	0.01107873	0.690062041	0.011170892	0.024399672	0.006986451	0.028083852	0.006745413	0.001220489	0.002657335	0.002902969	0.001459559	0.003787435	0.005169404	0.001271296	0.00270939	0.002988698	0.001363721	0.003801351	0.005234062
M	19		0	12	3	862.6333	5	1.140715715	8.9	46	30.05	560	29.82503538	0.942769991	72.78154243	-0.224964621	7.957230009	-26.78154243	1417116.184	0.838274951	0.490409875	0.308830434	0.354595322	0.045425351	0.154415034	0.176861312	0.154415399	0.17773401	0.004919074	0.0063215	0.725429141	0.014676567	0.043256721	0.012085318	0.046062208	0.011259839	0.001210204	0.002645231	0.003300153	0.001468122	0.003748528	0.00631148	0.001488445	0.002691805	0.003419621	0.001374834	0.003750927	0.005509922
M	19	23.56733618	1	10	3	1100.0167	3	0.70346544	8.9	66	29.7	661	29.79867478	12.27752642	75.61049481	0.098674775	-3.377526418	-9.610494805	1163840.58	0.964930266	0.577042648	0.349863501	0.440601281	0.042963788	0.174313194	0.21583016	0.175550307	0.224771121	0.005027407	0.004517887	0.847355735	0.014960726	0.044279776	0.013295378	0.046501902	0.011679177	0.000569666	0.002393455	0.002075198	0.001233932	0.002228999	0.006340215	0.001366081	0.002683357	0.003718808	0.001511977	0.003770276	0.006010961
F	19		0	5	1	911.4333	5	1.155214361	22.2	68	29.52	856	29.78185428	15.38085811	69.56541806	0.261854282	6.819141893	-1.565418056	1406458.525	0.797333146	0.465747627	0.298103142	0.351238029	0.039370518	0.149680674	0.174908559	0.148422468	0.17632947	0.004097526	0.004486304	0.700717019	0.013666098	0.037092526	0.011832059	0.037223707	0.011046042	0.001006997	0.002507219	0.002697627	0.001349133	0.003601457	0.004854747	0.00122229	0.002457307	0.002712344	0.001383404	0.003766837	0.00453906
M	19		0	9	2	630.1833	5	0.147207644	18.9	75	29.91	770	29.85300071	18.61549701	75.96733546	-0.056999293	0.284502987	-0.967335457	1614382.415	0.786647567	0.456695763	0.301897711	0.338298785	0.042484977	0.151243607	0.169350206	0.150654104	0.168948578	0.002162251	0.002435668	0.69056808	0.012872724	0.036791283	0.01081714	0.037872563	0.010783443	0.001000444	0.002641258	0.002796797	0.001477469	0.003903846	0.005452611	0.001136843	0.002808752	0.003038623	0.001499521	0.003793463	0.005358024
M	19		0	7	2	830.9667	5	3.801372326	33.9	47	29.73	902	29.74544129	23.27530095	72.55868898	0.015441292	10.62469905	-25.55868898	1549921.017	0.804091297	0.473512448	0.29384377	0.34812993	0.041279523	0.14728083	0.174929578	0.14656294	0.173200351	0.003948266	0.004617074	0.695189315	0.013060085	0.041192615	0.013382295	0.041602313	0.01189138	0.001255806	0.002906664	0.002524064	0.001285807	0.002785819	0.006092633	0.001373231	0.003095513	0.002600971	0.001386135	0.003539019	0.004912444
F	19		0	3	4	694.8667	5	0.642155695	-8.3	43	30.46	680	29.80936558	3.178739694	63.47755817	-0.650634421	-11.47873969	-20.47755817	1084555.694	0.870926228	0.507904506	0.31973046	0.371940995	0.046825627	0.160143885	0.186688761	0.159586575	0.185252235	0.005845251	0.005518389	0.75404354	0.01494695	0.043580888	0.014444256	0.044837163	0.014716349	0.001323952	0.00321468	0.003072595	0.00150043	0.003935068	0.006145927	0.001465485	0.003394017	0.003250179	0.001466223	0.003827097	0.005758211
F	19	38.68512212	1	6	2	865.3333	3	0.990138769	26.1	54	29.86	912	29.71503423	19.97649777	72.6694696	-0.144965771	6.123502227	-18.6694696	1482299.559	0.683799029	0.416160629	0.242907075	0.310043752	0.037383132	0.121365011	0.156195496	0.121542063	0.153848256	0.003359173	0.003153209	0.598856528	0.013243477	0.033129403	0.008178779	0.034803761	0.008020241	0.000880929	0.002557243	0.002306281	0.001434528	0.003129529	0.004940027	0.000984821	0.002562775	0.002338259	0.001348513	0.00322283	0.004560617
F	19		0	11	3	961.6833	5	0.220622779	11.1	34	30.09	585	29.86179729	6.367925824	70.79552182	-0.22820271	4.732074176	-36.79552182	1274571.261	0.84444082	0.504938775	0.308510094	0.377216611	0.042939145	0.153871522	0.189288034	0.154638572	0.187928577	0.003108182	0.002666151	0.737883067	0.015245048	0.041585592	0.011300114	0.042716639	0.010764561	0.001126261	0.003094766	0.002923179	0.001348297	0.003816107	0.005383536	0.001274311	0.002954798	0.003021565	0.00141985	0.003820108	0.005073863
M	19		0	11	3	821.7833	5	1.774109485	7.2	83	30.07	576	29.86179729	6.367925824	70.79552182	-0.20820271	0.832074176	12.20447818	1539917.545	0.791985911	0.453961582	0.306179071	0.324985845	0.038538427	0.154330718	0.163304249	0.151848353	0.161681596	0.002632024	0.002718327	0.678383029	0.014522271	0.042729755	0.012415535	0.04658165	0.012251435	0.001018561	0.002548838	0.002570397	0.001246755	0.003341283	0.004739085	0.001080383	0.002518187	0.002714431	0.001272601	0.003422196	0.004599337
M	19		0	4	1	947.5167	5	1.336378872	14.4	19	30.07	804	29.75775728	9.60836795	62.25004617	-0.312242719	4.79163205	-43.25004617	1524853.35	0.835276389	0.466958991	0.336312451	0.351071125	0.041977807	0.168343576	0.174483545	0.167968875	0.17658758	0.00314804	0.002322453	0.738709823	0.013193138	0.036298704	0.012990233	0.036308082	0.01124836	0.001064693	0.002288154	0.002937791	0.001388789	0.003569589	0.005451672	0.00136177	0.002472631	0.003158992	0.001324062	0.00333678	0.005320118
F	19	20.98225233	1	4	1	1066.6333	3	2.073846684	3.3	36	29.83	773	29.75775728	9.60836795	62.25004617	-0.072242719	-6.30836795	-26.25004617	1455762.741	0.744804747	0.459783415	0.25746056	0.331395736	0.041108347	0.129167452	0.165832703	0.128293108	0.165563033	0.00270834	0.002839955	0.637734453	0.014448646	0.0428971	0.010258815	0.043701627	0.009303783	0.001261469	0.002583182	0.003134439	0.00142537	0.003315307	0.00548702	0.001310378	0.00262323	0.003087522	0.001239969	0.003203132	0.005121439
F	19	23.51566385	1	6	2	969.9833	3	0.720739739	23.3	71	29.72	912	29.71503423	19.97649777	72.6694696	-0.004965771	3.323502227	-1.669469599	1624849.311	0.725073391	0.428494716	0.267568719	0.314217657	0.037697034	0.132799055	0.156242522	0.134769664	0.157975135	0.00228575	0.001810445	0.62529441	0.012253444	0.037421932	0.011982896	0.038578716	0.01088064	0.001033511	0.002342002	0.002508171	0.001579777	0.002356649	0.005198144	0.001039604	0.002528788	0.002594394	0.001284488	0.003060653	0.005028651
F	19	30.86560804	1	3	4	586.1333	3	0.22048982	-0.6	42	29.99	719	29.80936558	3.178739694	63.47755817	-0.180634421	-3.778739694	-21.47755817	1458335.497	0.744747695	0.452502564	0.256926818	0.335405366	0.040297997	0.128590659	0.168235083	0.128336158	0.167170283	0.004073274	0.00692783	0.646851189	0.012896964	0.038463166	0.011828348	0.037320013	0.010140739	0.000965004	0.002534328	0.002816636	0.001380272	0.003522989	0.005045135	0.001171747	0.002763836	0.00277131	0.001344958	0.00359348	0.004872473
M	19	20.92045789	1	10	3	777.0667	3	0.373833599	7.8	31	30.08	659	29.79867478	12.27752642	75.61049481	-0.281325225	-4.477526418	-44.61049481	1619714.852	0.750609281	0.432641677	0.291495755	0.317947415	0.037695524	0.145324142	0.157664639	0.146171613	0.160282776	0.001814764	0.001759816	0.653676882	0.013815333	0.036923228	0.010486414	0.039075643	0.010426094	0.00099888	0.002044063	0.002704118	0.001360548	0.003223777	0.005319764	0.001142547	0.002068883	0.002789689	0.001369068	0.003173275	0.004831406
F	19		0	11	3	1036.8333	5	0.583467339	11.1	72	30.07	582	29.86179729	6.367925824	70.79552182	-0.20820271	4.732074176	1.204478176	1238984.258	0.821947489	0.476462723	0.314458853	0.34557244	0.043299985	0.155218043	0.169825313	0.159240811	0.175747127	0.002154588	0.002139172	0.710625964	0.011927997	0.043243487	0.011950838	0.043457534	0.012263271	0.001292268	0.002554673	0.003393263	0.001450462	0.003932334	0.004935414	0.001494289	0.002708751	0.003278896	0.001376692	0.003925474	0.004909667
F	19		0	12	3	1128.4833	4	0.327110071	1.7	93	29.88	552	29.82503538	0.942769991	72.78154243	-0.054964621	0.757230009	20.21845757	1364637.202	0.84548186	0.506484572	0.30712484	0.382371731	0.043240064	0.154081272	0.191578424	0.153043568	0.190793307	0.002755897	0.002762346	0.741370432	0.013289613	0.039738547	0.01211245	0.040631385	0.011904483	0.001216367	0.003027984	0.002996474	0.001427779	0.00408724	0.005069992	0.001266637	0.00303861	0.002925539	0.001413782	0.004230209	0.004988432
F	19		0	4	1	1006.25	5	0.198326484	12.2	49	29.7	821	29.75775728	9.60836795	62.25004617	0.057757281	2.59163205	-13.25004617	1438540.23	0.769435555	0.45984003	0.28334674	0.352410292	0.040755899	0.142996967	0.177631989	0.140349773	0.174778302	0.004635324	0.004544816	0.688078822	0.01254918	0.033445085	0.007242967	0.033205536	0.006617889	0.001129687	0.002399516	0.002799713	0.00138286	0.003951923	0.005131869	0.001225826	0.002647823	0.002819594	0.001388352	0.003715155	0.004931527
M	19		0	6	1	917.4333	5	1.526862467	22.8	40	29.75	905	29.71503423	19.97649777	72.6694696	-0.034965771	2.823502227	-32.6694696	1840135.309	0.774732158	0.427186563	0.321677079	0.323786015	0.034590935	0.161838942	0.163174721	0.159838137	0.160611294	0.002236575	0.002452048	0.688014313	0.012511417	0.033224024	0.009813898	0.034201126	0.009802323	0.000930638	0.001714167	0.002596168	0.001114864	0.003003692	0.004960233	0.000999709	0.001937086	0.002521119	0.00113421	0.002848214	0.004385112
F	19	22.72145884	1	9	3	798.3333	3	4.478578008	31.7	52	29.88	722	29.85300071	18.61549701	75.96733546	-0.026999293	13.08450299	-23.96733546	1335920.957	0.740895631	0.427916834	0.278477895	0.314863738	0.041736751	0.138303729	0.157926712	0.140174166	0.156937026	0.005046481	0.00473546	0.647144966	0.014206829	0.037348916	0.008470561	0.033591658	0.013135957	0.001258982	0.002315406	0.00283138	0.001575467	0.00358367	0.005841738	0.001269461	0.002326784	0.00283924	0.001494774	0.00364535	0.005189529
M	19		0	5	1	1159.5	5	0.348950195	12.8	22	30	863	29.78185428	15.38085811	69.56541806	-0.218145718	-2.580858107	-47.56541806	1546633.3	0.83206795	0.480382661	0.318281577	0.358594905	0.039997846	0.160107299	0.181771795	0.158174278	0.17682311	0.002780944	0.004207655	0.727851072	0.012880041	0.039554172	0.012263346	0.040925279	0.012187504	0.001189939	0.00235809	0.002671545	0.001206233	0.003887864	0.005238152	0.00121244	0.00248514	0.002677364	0.001269467	0.003851721	0.004821699
F	19	24.12892165	1	11	3	720.95	3	0.211120913	1.7	85	29.97	569	29.86179729	6.367925824	70.79552182	-0.10820271	-4.667925824	14.20447818	1318160.299	0.869507298	0.494507826	0.345933401	0.37560954	0.040479144	0.175854052	0.191030712	0.170079349	0.184578828	0.003259467	0.002057944	0.770028698	0.016377902	0.039311607	0.010684892	0.038680728	0.010460336	0.001109804	0.002369666	0.003032939	0.001196895	0.002112186	0.005675182	0.000993202	0.002056047	0.002922482	0.001090838	0.001680676	0.005745811
F	19		0	4	1	1173.7833	5	1.061005934	21.1	37	29.56	776	29.75775728	9.60836795	62.25004617	0.197757281	11.49163205	-25.25004617	1109377.378	0.788980393	0.461828321	0.289956606	0.332060036	0.044390665	0.143215848	0.165083193	0.146740758	0.166976842	0.003580747	0.002831769	0.676773482	0.012942755	0.040258528	0.013268343	0.043798802	0.013654506	0.000962882	0.002552964	0.003106878	0.001478307	0.003981873	0.005632799	0.001103682	0.002574056	0.003240647	0.001488583	0.003835755	0.005523008
F	19		0	2	4	697.1	5	0.317726647	-3.9	50	30.02	626	29.76027966	-1.025328781	67.83240533	-0.259720338	-2.874671219	-17.83240533	1446284.818	0.793289804	0.456207985	0.299543559	0.343569728	0.03901168	0.149770908	0.172023812	0.149772651	0.171545917	0.007296073	0.006924777	0.699549612	0.013870504	0.036325971	0.009895354	0.036726307	0.010125046	0.000942415	0.002526681	0.002749251	0.001277411	0.003482163	0.004695202	0.001079594	0.002527925	0.002744826	0.001339916	0.003479882	0.004501188
F	19		0	11	3	961.9667	5	0.824961073	14.4	50	29.74	580	29.86179729	6.367925824	70.79552182	0.12179729	8.032074176	-20.79552182	1413774.777	0.746290015	0.413726562	0.305228816	0.309095328	0.037666537	0.152557941	0.155276267	0.152670876	0.153819061	0.002218599	0.002168874	0.659530072	0.011653341	0.033377169	0.010577003	0.032888619	0.010309563	0.000878075	0.002122898	0.002842956	0.001325954	0.003283621	0.004785345	0.001115383	0.002294708	0.002722004	0.001280897	0.003315662	0.004550654
M	19		0	6	2	1103.1833	5	0.202822641	23.9	33	29.81	911	29.71503423	19.97649777	72.6694696	-0.094965771	3.923502227	-39.6694696	1510922.924	0.789471773	0.460387224	0.287700629	0.334740179	0.040309799	0.14356097	0.167178554	0.144139659	0.167561625	0.005463283	0.006058085	0.677920144	0.013129657	0.042529039	0.013802491	0.041693325	0.01294156	0.001049822	0.002581071	0.002816954	0.001355066	0.003286931	0.005302322	0.001268827	0.002619128	0.002900677	0.001346396	0.003332864	0.004978149
M	19		0	11	3	618.7833	5	0.911052436	8.9	66	29.86	601	29.86179729	6.367925824	70.79552182	0.00179729	2.532074176	-4.795521824	1527548.825	0.818828819	0.463432491	0.329895137	0.342589872	0.040126377	0.165634211	0.170847116	0.164260925	0.171742756	0.001503127	0.001357011	0.718249176	0.014049633	0.039781445	0.011610234	0.040380641	0.009908554	0.001048477	0.00216543	0.002682795	0.001317863	0.003818078	0.005582735	0.001288797	0.002067757	0.002792644	0.001241728	0.003820434	0.005080754
M	19		0	3	4	1062.7333	5	0.312258507	-0.6	36	30.06	683	29.80936558	3.178739694	63.47755817	-0.250634421	-3.778739694	-27.47755817	1385654.24	0.805731305	0.471946242	0.303473393	0.35317924	0.040177411	0.152962728	0.177873983	0.150510665	0.175305257	0.002777605	0.003069958	0.706148386	0.012764584	0.038566764	0.011984591	0.038908624	0.010543828	0.001014683	0.002454292	0.002828123	0.001302778	0.003436932	0.00528328	0.001186371	0.002814122	0.002966036	0.001324501	0.003568784	0.004792032
F	19	37.1993045	1	3	4	929.85	3	0.921410729	10	80	29.58	717	29.80936558	3.178739694	63.47755817	0.229365579	6.821260306	16.52244183	1850459.847	0.737889019	0.429634582	0.283009678	0.318444922	0.038351548	0.140986633	0.158338873	0.142023045	0.160106049	0.002731537	0.001858457	0.647177289	0.014742552	0.035617633	0.009738714	0.035947173	0.009134162	0.000892697	0.001978589	0.002490462	0.001579445	0.003345709	0.005318462	0.000980297	0.002056029	0.002560553	0.00143386	0.003272808	0.005282525
F	19		0	11	3	889.6	4	0.187502882	13.3	33	30.16	588	29.86179729	6.367925824	70.79552182	-0.29820271	6.932074176	-37.79552182	1351696.648	0.81763094	0.475449914	0.30702123	0.344099437	0.044993823	0.154697316	0.171638243	0.152323914	0.172461194	0.003300149	0.003539404	0.70617074	0.014910816	0.042235216	0.013682878	0.043610081	0.011876407	0.001217581	0.002974336	0.003055567	0.001461053	0.004012883	0.00577452	0.001420141	0.003036924	0.002888222	0.001584083	0.004003265	0.00545507
M	19	22.03621565	1	5	1	930.25	3	0.198219948	26.1	60	29.68	883	29.78185428	15.38085811	69.56541806	0.101854282	10.71914189	-9.565418056	1885205.208	0.744811755	0.421808363	0.289757448	0.325182277	0.037255361	0.144347388	0.161699785	0.145410061	0.163482492	0.004623953	0.006588089	0.666885795	0.011612741	0.027995308	0.012151091	0.030199736	0.007074614	0.001073146	0.002110327	0.002634673	0.001351418	0.003209359	0.004858887	0.00112444	0.002121626	0.002569588	0.001170217	0.003062266	0.00502375
M	19		0	7	2	806.9167	4	0.64858682	27.2	53	29.9	872	29.74544129	23.27530095	72.55868898	-0.154558708	3.924699046	-19.55868898	1621555.891	0.786124614	0.469989647	0.285686004	0.358922862	0.041434896	0.1430995	0.179992632	0.142586504	0.17893023	0.003723584	0.004106303	0.696742129	0.012747078	0.033449911	0.010159625	0.034991578	0.010159193	0.001209887	0.00267379	0.00274878	0.001311888	0.00393881	0.005164423	0.001337913	0.002957653	0.002696854	0.001330019	0.003865855	0.00477381
F	19	29.37515326	1	8	2	1012.7	3	1.444611299	32.8	52	29.69	852	29.78031655	22.34949826	73.60591133	0.090316555	10.45050174	-21.60591133	1612943.899	0.745032732	0.42850781	0.286862145	0.318150592	0.038288374	0.14235849	0.159469323	0.144503656	0.158681269	0.006396007	0.003304579	0.655534644	0.013273431	0.036431211	0.008658578	0.034688435	0.008463531	0.000921049	0.002242483	0.002292888	0.001320009	0.003579604	0.005245378	0.000997431	0.002245335	0.002411553	0.001230421	0.003458397	0.005389524
M	19		0	3	4	688.5333	5	0.83352217	-0.6	43	30.04	675	29.80936558	3.178739694	63.47755817	-0.230634421	-3.778739694	-20.47755817	1559438.539	0.801155011	0.455619415	0.312143758	0.349394645	0.036000778	0.156661103	0.175879753	0.155482655	0.173514892	0.005672875	0.004223187	0.711199866	0.011996882	0.033498659	0.010047911	0.035272182	0.01035565	0.001090841	0.002100179	0.002594972	0.000933605	0.002808703	0.005041494	0.001150414	0.002040157	0.002747527	0.001042939	0.00295709	0.004615892
F	19		0	3	4	679.3333	5	2.913986229	-8.9	29	30.35	697	29.80936558	3.178739694	63.47755817	-0.540634421	-12.07873969	-34.47755817	1320380.156	0.779461881	0.453831144	0.291325592	0.328542226	0.040528479	0.146455335	0.164526542	0.144870257	0.164015684	0.00394447	0.004090867	0.671989929	0.013083278	0.041994724	0.011737529	0.041673831	0.011790241	0.001111574	0.002590618	0.00272005	0.001308335	0.003812084	0.00499697	0.001231918	0.002594026	0.002951498	0.001297429	0.003779821	0.004633968
F	19	25.84228805	1	10	3	881.4	3	0.180546023	11.1	69	30.08	703	29.79867478	12.27752642	75.61049481	-0.281325225	-1.177526418	-6.610494805	1581658.146	0.742775551	0.428197704	0.286253078	0.31115661	0.03891865	0.142431929	0.155343721	0.143821149	0.155812889	0.003002292	0.002346967	0.644138497	0.014471016	0.039015953	0.010685242	0.038516098	0.010401173	0.001063757	0.002255797	0.002707854	0.001379628	0.00319576	0.00500342	0.00117263	0.002245934	0.002780816	0.001267657	0.003169838	0.005225023
F	19		0	4	1	814.0667	5	1.381578088	19.4	15	30.13	839	29.75775728	9.60836795	62.25004617	-0.372242719	9.79163205	-47.25004617	1434312.942	0.817679995	0.463714291	0.32213164	0.354250731	0.041672217	0.161404119	0.177138578	0.16072752	0.177112154	0.003756293	0.003843513	0.729063343	0.013706563	0.03319185	0.010815562	0.033705894	0.010959254	0.001150377	0.002501964	0.002976896	0.001331021	0.003559544	0.005523481	0.001203712	0.002610867	0.003089911	0.001303202	0.003658407	0.005246554
M	19		0	12	4	1042.9833	5	0.528172477	1.1	59	29.5	547	29.82503538	0.942769991	72.78154243	0.325035379	0.157230009	-13.78154243	1579805.124	0.814444757	0.461665585	0.32138175	0.346931813	0.039243448	0.159275637	0.17120252	0.162106113	0.175729294	0.00350885	0.003551641	0.719410372	0.012937355	0.036740797	0.011279492	0.037099069	0.010643591	0.001096718	0.002119818	0.002738629	0.001338583	0.003424916	0.005182348	0.001163688	0.0022154	0.002740781	0.00123895	0.003427891	0.004907124
F	19		0	8	2	786.0167	4	0.891329904	24.4	45	30.01	807	29.78031655	22.34949826	73.60591133	-0.229683445	2.050501738	-28.60591133	1287621.023	0.825084385	0.49348206	0.297606519	0.366523897	0.044689392	0.147101976	0.181678357	0.150504543	0.184845539	0.004681657	0.004328603	0.721939351	0.013009962	0.039491201	0.01110482	0.041429737	0.010463327	0.001100091	0.002691397	0.00295545	0.001465338	0.00453635	0.0058438	0.001316148	0.002813949	0.003065887	0.001467202	0.004476395	0.005129848
F	19	29.18002084	1	3	4	634.05	3	0.193160057	-2.8	28	30.09	726	29.80936558	3.178739694	63.47755817	-0.280634421	-5.978739694	-35.47755817	1549023.369	0.726291819	0.426657139	0.266113149	0.322114494	0.039357702	0.134048036	0.160875816	0.132065114	0.161238678	0.003681158	0.002646442	0.636360551	0.011868252	0.03012524	0.013344666	0.033368057	0.011205512	0.001023225	0.002741017	0.002506031	0.001426124	0.003222611	0.005273516	0.001085652	0.00272165	0.002756898	0.001414246	0.0033168	0.005111027
M	19		0	6	1	870.25	5	0.863366666	26.7	58	29.61	914	29.71503423	19.97649777	72.6694696	0.105034229	6.723502227	-14.6694696	1740917.58	0.779148315	0.434058455	0.301083274	0.325791411	0.038398716	0.15239407	0.16510513	0.148689204	0.160686282	0.011246368	0.008296142	0.688459451	0.013749186	0.033507904	0.01035138	0.035266173	0.011176577	0.001026413	0.002307576	0.002414991	0.001219817	0.003148167	0.005258434	0.001176506	0.002485299	0.002600238	0.001251122	0.00316965	0.004900404
M	19		0	6	2	826.2833	5	0.27824662	33.9	47	29.78	914	29.71503423	19.97649777	72.6694696	-0.064965771	13.92350223	-25.6694696	1375117.833	0.807596246	0.451623008	0.319221183	0.327952879	0.040241642	0.158523816	0.163686766	0.160697367	0.164266113	0.00404649	0.004254254	0.699143427	0.014742373	0.041454048	0.013396307	0.041300461	0.012692949	0.001086598	0.002324674	0.002419938	0.001277854	0.003227723	0.005442297	0.001186226	0.00225188	0.002974218	0.001253129	0.003404072	0.005208572
F	19		0	3	4	857.7167	5	1.107752918	12.2	23	29.81	699	29.80936558	3.178739694	63.47755817	-0.000634421	9.021260306	-40.47755817	1412594.87	0.770397814	0.437631179	0.301444477	0.32474177	0.038926235	0.150488408	0.162604979	0.150956069	0.162136792	0.003630411	0.003573282	0.676625337	0.010230251	0.036351045	0.011104033	0.036342833	0.010401638	0.001024568	0.002349718	0.003095509	0.001165656	0.003501924	0.005054811	0.001174647	0.002344621	0.003080997	0.00125903	0.003466953	0.004765414
F	19		0	1	4	1053.1833	4	0.390663511	-13.9	41	30.28	573	29.79326689	-2.226240227	69.51486615	-0.486733112	-11.67375977	-28.51486615	1495851.058	0.764681078	0.451302792	0.268867014	0.339182004	0.038986502	0.133808625	0.169430823	0.135058388	0.169751181	0.014310649	0.009656844	0.674637866	0.011292769	0.037416827	0.008670248	0.035370166	0.008396625	0.001049169	0.002560215	0.002733828	0.001284887	0.00346953	0.004771063	0.001124845	0.00262827	0.002891464	0.001236487	0.003503892	0.004680078
F	19	20.48477829	1	10	3	1091	3	0.739895693	23.9	74	30.01	683	29.79867478	12.27752642	75.61049481	-0.211325225	11.62247358	-1.610494805	1628739.507	0.748204974	0.431356139	0.28213149	0.316237055	0.036410365	0.14163412	0.158467185	0.140497369	0.15776987	0.006277738	0.007308535	0.651491834	0.01207664	0.038703795	0.009450744	0.038619558	0.008683095	0.001069846	0.002282501	0.002770118	0.001248941	0.00277331	0.004890285	0.001094527	0.002375702	0.002697362	0.001201727	0.002783871	0.004727582
F	19		0	4	1	1097.1	5	0.259252613	12.2	51	29.62	809	29.75775728	9.60836795	62.25004617	0.137757281	2.59163205	-11.25004617	1351235.727	0.833259496	0.483171008	0.316405382	0.357695492	0.043280383	0.157899756	0.178415486	0.158505626	0.179280005	0.003072669	0.002681767	0.726441112	0.012161461	0.040475321	0.012900636	0.040313321	0.012815973	0.001393983	0.0025769	0.003007469	0.001321901	0.004113864	0.005430511	0.001489303	0.002666004	0.00315045	0.001323233	0.004010477	0.005255338
F	19		0	5	1	830.5833	5	0.642129227	12.2	90	29.74	896	29.78185428	15.38085811	69.56541806	0.041854282	-3.180858107	20.43458194	1469320.401	0.830001407	0.495204263	0.296995608	0.378661949	0.039243993	0.14760317	0.188067393	0.149392437	0.190594556	0.004664537	0.004328191	0.727346759	0.012298883	0.038186089	0.013813393	0.037909771	0.012693896	0.001130046	0.002952794	0.00269526	0.001151485	0.003121035	0.005272029	0.001191775	0.002918969	0.002706625	0.001083698	0.003128998	0.005190835
M	19		0	1	4	937.3167	5	0.337929063	10	36	29.97	553	29.79326689	-2.226240227	69.51486615	-0.176733112	12.22624023	-33.51486615	1537540.138	0.80072186	0.477765892	0.291342028	0.35226803	0.041146243	0.149466468	0.17925796	0.14187556	0.17301007	0.004652757	0.004081259	0.696339738	0.014196377	0.041818095	0.010746256	0.041664278	0.00988527	0.001134149	0.002596875	0.002983857	0.001448287	0.003718017	0.005078046	0.001170181	0.002536649	0.00269645	0.001342599	0.003655514	0.005119346
M	19		0	1	4	1092.4833	5	0.265097472	-5	38	30.15	589	29.79326689	-2.226240227	69.51486615	-0.356733112	-2.773759773	-31.51486615	1686996.632	0.789946449	0.445093773	0.315131186	0.334066284	0.036198057	0.158096486	0.168765674	0.157034699	0.16530061	0.002309015	0.002584297	0.693627908	0.012994276	0.037056506	0.01208728	0.036167944	0.011155683	0.000994489	0.001763133	0.002532133	0.001108479	0.003175821	0.005268831	0.001274099	0.001904094	0.002479969	0.001157738	0.003290996	0.004500542
M	19		0	6	2	587.3167	5	1.129414447	21	83	29.41	911	29.71503423	19.97649777	72.6694696	0.305034229	1.023502227	10.3305304	1545706.705	0.798562881	0.458096288	0.311516257	0.33445705	0.0391879	0.155521352	0.169550332	0.155994905	0.164906717	0.002819358	0.002575974	0.693202189	0.014503851	0.040565005	0.010939333	0.043200498	0.010678611	0.001107972	0.002556501	0.00253968	0.001327872	0.002893693	0.00512387	0.001283361	0.002496269	0.002478672	0.001282261	0.003095477	0.004980828
M	19	25.10425653	1	12	4	552.4333	3	0.28300811	2.2	62	30.17	547	29.82503538	0.942769991	72.78154243	-0.344964621	1.257230009	-10.78154243	1639224.307	0.752831687	0.443267619	0.270215019	0.326358054	0.036307417	0.135554492	0.162684472	0.134660527	0.163673583	0.008247559	0.00843588	0.652397648	0.0135727	0.039394548	0.009997107	0.040578339	0.008891279	0.001077888	0.002107826	0.002700912	0.001203252	0.0030063	0.004395006	0.001072641	0.0026188	0.002600376	0.001155913	0.002996173	0.004248595
F	19		0	4	1	810	5	1.995070609	7	93	29.77	795	29.75775728	9.60836795	62.25004617	-0.012242719	-2.60836795	30.74995383	1261980.965	0.724783515	0.412775651	0.291832523	0.322400279	0.041154345	0.147831847	0.164216394	0.144000676	0.158183884	0.002792356	0.002355186	0.662834169	0.011564992	0.025123675	0.007096462	0.023321746	0.005809993	0.000913564	0.002364536	0.002866763	0.00134479	0.003880011	0.00519152	0.001062615	0.002308038	0.002960187	0.001375853	0.003758615	0.005005305
M	19		0	3	1	695.5	5	0.310804354	2.2	50	29.68	737	29.80936558	3.178739694	63.47755817	0.129365579	-0.978739694	-13.47755817	1549496.451	0.816121908	0.473856543	0.308464737	0.353205734	0.038226612	0.153213546	0.176646419	0.155251191	0.176559316	0.004980392	0.005767487	0.713190434	0.013167568	0.040213968	0.010387375	0.040948206	0.009744069	0.001056601	0.001909782	0.002597037	0.001270994	0.003099394	0.005419438	0.00116141	0.002051376	0.002595101	0.001214975	0.003129339	0.005344704
F	19		0	6	1	726.1667	5	0.493446322	17	68	30.09	913	29.71503423	19.97649777	72.6694696	-0.374965771	-2.976497773	-4.669469599	1496548.318	0.793795286	0.452721337	0.305036796	0.339601034	0.038089649	0.151771712	0.169309847	0.153265084	0.170291186	0.004126629	0.005384992	0.696505851	0.012469761	0.036022358	0.012172945	0.037486194	0.01088585	0.001092915	0.002227526	0.002829979	0.001216533	0.003163947	0.005014539	0.001277206	0.002320139	0.00291738	0.001273664	0.00332465	0.004575662
F	19		0	9	2	889.1167	1	0.294366945	20.6	45	29.97	741	29.85300071	18.61549701	75.96733546	-0.116999293	1.984502987	-30.96733546	1649649.114	0.758766812	0.419548843	0.314373109	0.317104633	0.040911124	0.157309174	0.159319833	0.157063935	0.1577848	0.003145942	0.003263543	0.681049496	0.012480957	0.030323479	0.008962876	0.029766754	0.007901377	0.001027067	0.002912074	0.002627892	0.00136726	0.003605312	0.005077989	0.001102416	0.002952567	0.002802596	0.001337315	0.003430063	0.004984333
F	19		0	4	1	930.3833	5	0.416852374	16.7	44	29.11	830	29.75775728	9.60836795	62.25004617	0.647757281	7.09163205	-18.25004617	1521879.75	0.782718214	0.43428212	0.32475704	0.327297321	0.037809163	0.162707607	0.162490359	0.162049433	0.164806962	0.003093674	0.003242503	0.699080415	0.01169961	0.034011623	0.007844641	0.034881337	0.006782468	0.000846388	0.002397824	0.002666965	0.001301745	0.003039728	0.005374275	0.001034839	0.002489553	0.002639368	0.001315873	0.00304137	0.004868847
F	19	19.36823292	1	8	2	772.05	3	0.365085162	27.2	49	29.82	845	29.78031655	22.34949826	73.60591133	-0.039683445	4.850501738	-24.60591133	1611712.334	0.754980882	0.445513625	0.283602491	0.334289683	0.035995257	0.141972803	0.167232675	0.141629688	0.167057007	0.004013682	0.002808938	0.662568881	0.011652265	0.036950266	0.008784074	0.037636989	0.008204256	0.000935651	0.002305064	0.002617092	0.001297254	0.003022624	0.004738439	0.001090952	0.002390253	0.002682799	0.001162242	0.003058176	0.0047779
F	19		0	7	2	781.55	5	1.353616671	27.8	55	29.75	888	29.74544129	23.27530095	72.55868898	-0.004558708	4.524699046	-17.55868898	1072276.184	0.806890998	0.453358714	0.32008774	0.329967929	0.042925508	0.159973886	0.167010646	0.160113854	0.162957283	0.002687367	0.002707978	0.701797935	0.013980913	0.038778162	0.013926449	0.040522396	0.012203852	0.001318877	0.002251192	0.003041474	0.001341539	0.00385134	0.005797947	0.001248745	0.002313023	0.003270053	0.00154671	0.003790814	0.004924757
M	19	24.85589891	1	5	1	901.6833	3	0.154872357	17.2	87	29.91	887	29.78185428	15.38085811	69.56541806	-0.128145718	1.819141893	17.43458194	1612558.415	0.77728719	0.460903884	0.288051334	0.329925063	0.041836004	0.144919722	0.163595825	0.143131612	0.166329238	0.00311567	0.003326701	0.669243377	0.014724428	0.04309847	0.009364312	0.045095917	0.00947668	0.001100797	0.002396812	0.003052851	0.001419173	0.003284036	0.005766613	0.001243614	0.002502607	0.002950033	0.001307984	0.003329554	0.005639052
M	19		0	3	4	783.8833	5	0.360446005	6.1	60	29.85	689	29.80936558	3.178739694	63.47755817	-0.040634421	2.921260306	-3.477558173	1721218.344	0.847355599	0.51230314	0.303197596	0.400267383	0.043272256	0.152791147	0.203110275	0.150406449	0.197157108	0.002733122	0.002237369	0.755804649	0.012431601	0.033206827	0.012160282	0.033591206	0.012296348	0.00126149	0.002626105	0.002713078	0.001446824	0.004057242	0.00574471	0.001393722	0.00251932	0.002808243	0.001405807	0.004087163	0.005525563
M	19		0	6	1	798.0833	5	1.087185529	23.3	46	29.91	913	29.71503423	19.97649777	72.6694696	-0.194965771	3.323502227	-26.6694696	1546737.966	0.76847341	0.459269147	0.271657166	0.34351263	0.037217681	0.13721441	0.173355088	0.134442755	0.170157541	0.006898841	0.00591587	0.669710385	0.011235969	0.036846319	0.010389349	0.040945914	0.010828596	0.001107427	0.00227621	0.002789419	0.001124948	0.002900233	0.00482564	0.001373213	0.002356443	0.002926352	0.001074132	0.002839266	0.004817041
M	19		0	4	1	1042.1167	5	0.474731105	19.4	36	29.49	837	29.75775728	9.60836795	62.25004617	0.267757281	9.79163205	-26.25004617	1570656.091	0.818779495	0.487829619	0.293494741	0.353607365	0.042510261	0.145651704	0.175281402	0.147843037	0.178325963	0.004659136	0.005566655	0.704723886	0.011824549	0.044852785	0.011821748	0.045597251	0.01173656	0.001124435	0.002892995	0.002929031	0.001427811	0.003939691	0.004964613	0.001373693	0.002930941	0.002967804	0.001450349	0.003859597	0.00488471
F	19		0	5	1	1068.2833	5	1.424763466	11	94	29.94	851	29.78185428	15.38085811	69.56541806	-0.158145718	-4.380858107	24.43458194	1171748.283	0.739709213	0.438961767	0.269195257	0.326980378	0.039894234	0.134640811	0.165084759	0.134554445	0.161895619	0.003159808	0.00247758	0.644651916	0.013825154	0.034820875	0.01110375	0.036401333	0.01209893	0.000926479	0.002741715	0.003117478	0.001368468	0.002971287	0.00510963	0.001329125	0.002399491	0.003211611	0.001327248	0.002774401	0.004829109
F	19		0	5	1	615.35	5	0.221287055	13.9	55	30.11	871	29.78185428	15.38085811	69.56541806	-0.328145718	-1.480858107	-14.56541806	1299890.332	0.825325779	0.50340928	0.280633665	0.378080246	0.038147834	0.139724066	0.187587449	0.140909598	0.190492797	0.004526228	0.005296755	0.710896774	0.011951547	0.042163865	0.014270281	0.043640682	0.014212968	0.001004085	0.002282808	0.002816007	0.001202101	0.003465215	0.004840947	0.001145635	0.002348814	0.002772695	0.001138327	0.003497987	0.004577771
M	19		0	6	1	902.9333	5	0.646456237	22.8	57	29.62	913	29.71503423	19.97649777	72.6694696	0.095034229	2.823502227	-15.6694696	1402143.553	0.836969223	0.480669483	0.325371049	0.361523338	0.041865899	0.16360201	0.179915917	0.161769039	0.18160742	0.003222994	0.002831522	0.739221411	0.013551394	0.036583772	0.011659291	0.039306318	0.010624091	0.001031849	0.002183015	0.002835516	0.001365552	0.003997736	0.005704266	0.001225124	0.002249484	0.002967528	0.001435445	0.003993243	0.005455718
F	19		0	3	1	885.35	5	2.482638332	7.8	61	29.41	757	29.80936558	3.178739694	63.47755817	0.399365579	4.621260306	-2.477558173	1449440.839	0.819495331	0.464292489	0.323022741	0.343120934	0.044095625	0.161532191	0.171391639	0.16149055	0.171729296	0.003409384	0.003024201	0.72066746	0.013171493	0.037567108	0.011666706	0.038370866	0.011125532	0.001114292	0.002738918	0.003001019	0.001468428	0.0043009	0.00545293	0.001346726	0.002736435	0.002858413	0.001442901	0.004205829	0.005546967
F	19		0	6	1	1088.7167	5	0.250662833	22.8	30	29.62	908	29.71503423	19.97649777	72.6694696	0.095034229	2.823502227	-42.6694696	1491055.579	0.839268514	0.494820409	0.309071387	0.376086404	0.042529602	0.15503437	0.189159171	0.154037017	0.186927233	0.004650531	0.005764909	0.741401838	0.013962256	0.037707783	0.011028227	0.037824345	0.010332479	0.001200626	0.002672268	0.003214166	0.001316718	0.003598659	0.005412675	0.001401356	0.002835106	0.003118864	0.001261388	0.003596647	0.005380081
F	19		0	8	2	698.9667	5	2.928848166	24.4	47	29.86	815	29.78031655	22.34949826	73.60591133	-0.079683445	2.050501738	-26.60591133	1329271.601	0.802644094	0.47683967	0.303919123	0.373302514	0.043602827	0.152217972	0.187999061	0.151701151	0.185303454	0.002314275	0.001961676	0.727303201	0.013549526	0.029839425	0.008376919	0.028970077	0.007596792	0.001155294	0.002388	0.003021429	0.001502477	0.003982632	0.005317499	0.001308611	0.002620533	0.003378693	0.001465539	0.003972552	0.005248589
M	19		0	12	3	953.6667	5	0.652271325	-6.1	54	29.45	549	29.82503538	0.942769991	72.78154243	0.375035379	-7.042769991	-18.78154243	1750193.83	0.81010113	0.462934146	0.304737295	0.355093519	0.038821986	0.15298314	0.179169066	0.151754155	0.175924453	0.012444336	0.00759693	0.723516903	0.011873085	0.032161752	0.009469923	0.035252038	0.009232635	0.00102223	0.002484753	0.002826258	0.001343451	0.003246612	0.004831579	0.001139417	0.002538462	0.002815745	0.001315169	0.003251297	0.004866775
F	19	20.49804651	1	8	2	854.1	3	4.181350566	29.4	39	30	845	29.78031655	22.34949826	73.60591133	-0.219683445	7.050501738	-34.60591133	1636491.155	0.754013241	0.442370813	0.283802483	0.336829148	0.038437727	0.140057228	0.169771877	0.143745255	0.167057272	0.002710311	0.002397691	0.668218812	0.011118056	0.031073617	0.010868864	0.034506389	0.008081987	0.00096383	0.002129312	0.002761518	0.001498205	0.003381625	0.00522722	0.001292949	0.002072605	0.002927239	0.001237892	0.003550707	0.00480852
M	19		0	5	1	986.0833	5	0.689027896	22.8	34	29.79	867	29.78185428	15.38085811	69.56541806	-0.008145718	7.419141893	-35.56541806	1423709.536	0.801744296	0.462263232	0.305471202	0.331740119	0.044983192	0.152750956	0.166347786	0.152720246	0.165392334	0.004108422	0.003211189	0.692712109	0.013746484	0.042403453	0.011930804	0.042494623	0.012069667	0.001354981	0.002614087	0.003360306	0.001433158	0.004233518	0.005757916	0.001314383	0.002686503	0.003364521	0.00144552	0.004074286	0.005396677
M	19		0	7	2	1138.75	5	1.194100897	26.1	38	29.52	907	29.74544129	23.27530095	72.55868898	0.225441292	2.824699046	-34.55868898	1506124.587	0.794458845	0.448302767	0.311549359	0.319936893	0.03866878	0.154558374	0.158925651	0.156990986	0.161011241	0.003746436	0.004864471	0.682825962	0.013313905	0.044948938	0.012546505	0.043225906	0.010460356	0.001156611	0.002317006	0.002535315	0.001491311	0.003068538	0.005018244	0.001227986	0.002546336	0.002642411	0.001328907	0.00320425	0.00488512
F	19		0	3	1	981.1667	5	0.248030873	6.7	63	29.49	757	29.80936558	3.178739694	63.47755817	0.319365579	3.521260306	-0.477558173	1446738.844	0.795158715	0.457464376	0.305835042	0.344504113	0.04005837	0.153122771	0.172223736	0.15271227	0.172280378	0.003364671	0.004488716	0.701420938	0.011087143	0.035432864	0.011496546	0.03667711	0.010190091	0.001259799	0.002274011	0.00322871	0.001217566	0.003319327	0.005354802	0.00141228	0.002324953	0.003416442	0.001142155	0.003379463	0.004774531
F	19		0	2	4	1032.75	5	0.999881153	0	25	30.04	608	29.76027966	-1.025328781	67.83240533	-0.279720338	1.025328781	-42.83240533	1321137.079	0.783214714	0.42871969	0.301903865	0.307067666	0.041270509	0.152171575	0.154936614	0.149732291	0.152131051	0.011212841	0.013024614	0.679444157	0.013995898	0.038847748	0.011316767	0.040858818	0.011243648	0.00111124	0.002496864	0.003051311	0.00144527	0.003684099	0.005131337	0.001182996	0.002488992	0.002827413	0.001465858	0.003779017	0.004918263
F	19		0	7	2	930.1	5	0.968342338	29.4	31	29.84	897	29.74544129	23.27530095	72.55868898	-0.094558708	6.124699046	-41.55868898	1212202.897	0.808908312	0.472799377	0.300610842	0.349978354	0.04184283	0.150616256	0.176024938	0.149994587	0.173953416	0.004257208	0.003843581	0.704314525	0.01254394	0.040318415	0.012334734	0.040129091	0.011634851	0.001137928	0.002500406	0.002957426	0.001451077	0.003707053	0.005104179	0.001013857	0.002523257	0.003092799	0.001469886	0.003891098	0.005053609
F	19	23.80715499	1	1	4	862.0667	3	0.305886041	-3.9	35	29.65	575	29.79326689	-2.226240227	69.51486615	0.143266888	-1.673759773	-34.51486615	1623699.361	0.719134975	0.426522639	0.26783367	0.326616829	0.037345583	0.13334094	0.162139314	0.13449273	0.164477516	0.002692555	0.002461293	0.63915274	0.013125275	0.030531268	0.00814652	0.031365351	0.009369037	0.00090109	0.002058078	0.002248446	0.001469977	0.003016999	0.005532613	0.001006898	0.002209584	0.002321674	0.001290202	0.002976228	0.005377535
F	19	20.59766177	1	4	1	868.9667	3	0.222186208	9.4	59	29.85	795	29.75775728	9.60836795	62.25004617	-0.092242719	-0.20836795	-3.250046174	1674434.798	0.743597184	0.450325064	0.269260746	0.343051254	0.036819588	0.13493184	0.169817967	0.134328906	0.173233287	0.002301971	0.002310033	0.656976027	0.011424273	0.033823592	0.008869441	0.035151623	0.00817876	0.000843986	0.002415502	0.0024029	0.001281089	0.003272507	0.004791348	0.000994186	0.002363066	0.002506756	0.001273265	0.003393503	0.004937606
F	19		0	11	3	910.2833	5	0.242044528	12.8	30	30.14	620	29.86179729	6.367925824	70.79552182	-0.27820271	6.432074176	-40.79552182	1640349.928	0.794116534	0.44689078	0.311207783	0.333928298	0.039328194	0.156149591	0.167733523	0.155058191	0.166194774	0.006652239	0.004427165	0.697702303	0.014302924	0.03566172	0.011198342	0.037124884	0.010716616	0.00099936	0.002598958	0.002627549	0.001440363	0.003278691	0.005039534	0.001048862	0.002620356	0.002822264	0.001401774	0.003411223	0.004848843
M	19		0	2	4	1095.3667	5	0.763421971	3.3	57	29.49	648	29.76027966	-1.025328781	67.83240533	0.270279662	4.325328781	-10.83240533	1759663.628	0.791179619	0.449551576	0.305292443	0.329500791	0.038435755	0.151572781	0.16388613	0.153719663	0.165614661	0.004244448	0.006592226	0.687170291	0.013079659	0.040883609	0.010966016	0.03992621	0.010710399	0.001129989	0.00267284	0.002645676	0.001263992	0.00337627	0.004680269	0.00118284	0.002764221	0.002748423	0.001222506	0.003223286	0.004606108
F	19	17.35967543	1	1	4	873.05	3	1.048419608	-1.7	66	30.32	561	29.79326689	-2.226240227	69.51486615	-0.526733112	0.526240227	-3.514866145	1409187.35	0.766325358	0.447885552	0.293982863	0.326003958	0.039601548	0.148981868	0.162223548	0.145000995	0.163780411	0.002293591	0.001975962	0.666290104	0.014359553	0.040212893	0.008989365	0.041469717	0.009159676	0.001173513	0.002183812	0.002694106	0.001297414	0.003722571	0.005471026	0.001309478	0.00222937	0.002750309	0.001248308	0.003548641	0.0050439
M	19		0	12	4	915.6667	5	1.232878011	-5	81	29.57	548	29.82503538	0.942769991	72.78154243	0.255035379	-5.942769991	8.218457567	1675453.84	0.78911037	0.466318762	0.289954171	0.354312692	0.038354981	0.144523101	0.176692251	0.14543107	0.177620441	0.005143621	0.004413849	0.695719191	0.012634308	0.035589521	0.011383602	0.03663867	0.009196851	0.000979973	0.002521168	0.002724277	0.001327461	0.003507408	0.004662617	0.001190961	0.002497592	0.002763729	0.001221162	0.003386664	0.004724093
F	19		0	6	2	1083.8667	5	0.944657246	18	94	29.47	914	29.71503423	19.97649777	72.6694696	0.245034229	-1.976497773	21.3305304	1259082.026	0.777470395	0.438088707	0.302878628	0.324798233	0.043475325	0.15147807	0.161792158	0.151400558	0.163006075	0.004457613	0.004600574	0.683921013	0.012769938	0.033739184	0.011973485	0.034540641	0.012058627	0.001020426	0.003024664	0.002753117	0.001510466	0.003643369	0.005400284	0.001146391	0.002999805	0.002916013	0.001562567	0.003681095	0.005148672
F	19	18.71590007	1	7	2	730.95	3	0.135154309	25.6	56	29.75	902	29.74544129	23.27530095	72.55868898	-0.004558708	2.324699046	-16.55868898	1540254.416	0.778285709	0.459878761	0.291137094	0.34967424	0.038898769	0.145476455	0.175482038	0.145660639	0.174192202	0.003000348	0.003651799	0.689226712	0.011370329	0.036262256	0.00791629	0.034518843	0.009901676	0.000980942	0.002128674	0.002874265	0.001407949	0.003657253	0.004949637	0.001163964	0.002237423	0.002814925	0.001287644	0.003669589	0.004713702
M	19		0	2	4	852.0833	4	0.166323069	3.3	79	30	608	29.76027966	-1.025328781	67.83240533	-0.239720338	4.325328781	11.16759467	1603223.81	0.806785049	0.463440704	0.313520198	0.336870727	0.041660434	0.156083609	0.167093692	0.157436588	0.169777035	0.002666128	0.002040139	0.69904165	0.013919703	0.042348298	0.011390425	0.041898018	0.010984368	0.00113515	0.00227579	0.003156265	0.001341422	0.003798908	0.005214182	0.001354957	0.00218017	0.003242654	0.001259961	0.003789178	0.005231085
M	19		0	3	4	907.5	5	0.326389386	3	100	29.18	677	29.80936558	3.178739694	63.47755817	0.629365579	-0.178739694	36.52244183	1747716.53	0.775296209	0.437333059	0.300954076	0.328573431	0.037290944	0.150947999	0.165931042	0.150006077	0.162642388	0.006006066	0.006013904	0.682776416	0.012955362	0.034649212	0.010648924	0.035817479	0.009670733	0.001102124	0.002135758	0.002893032	0.001229547	0.003423839	0.004555888	0.001222452	0.00214251	0.002848746	0.001142233	0.003373774	0.004400485
M	19		0	1	4	707.2667	4	0.542057696	1.7	82	29.74	560	29.79326689	-2.226240227	69.51486615	0.053266888	3.926240227	12.48513385	1581193.986	0.767908309	0.450506486	0.282503482	0.345402367	0.043067454	0.140717378	0.171586253	0.141786104	0.173816114	0.00424483	0.005927925	0.684760986	0.011946036	0.028732528	0.010980879	0.031159934	0.01118857	0.001054899	0.002770312	0.002690625	0.001408682	0.004119672	0.005504891	0.00120877	0.002754248	0.002735781	0.001388381	0.004054152	0.005574964
F	19		0	4	1	999.7667	5	0.765662394	16.7	16	30.04	804	29.75775728	9.60836795	62.25004617	-0.282242719	7.09163205	-46.25004617	1396249.087	0.877975149	0.489974539	0.35124168	0.370022447	0.04278463	0.175924305	0.185141888	0.175317376	0.184880559	0.003390799	0.00348233	0.774690124	0.01396069	0.037430141	0.014430878	0.038143409	0.013049821	0.001211675	0.002101273	0.003152303	0.001473304	0.003871372	0.005911696	0.001266106	0.002184424	0.002924407	0.00149035	0.003842867	0.005582528
M	19		0	4	1	977.3833	5	0.422176788	7.2	58	29.94	804	29.75775728	9.60836795	62.25004617	-0.182242719	-2.40836795	-4.250046174	1537242.195	0.814323211	0.469750656	0.315385231	0.334451872	0.043931919	0.159658668	0.17017227	0.155726563	0.164279602	0.001999164	0.002924718	0.701393065	0.015243011	0.046659531	0.011350261	0.043611345	0.011036712	0.00127462	0.002716423	0.00295835	0.001554277	0.003846369	0.005615576	0.001409147	0.002975328	0.00304051	0.001571776	0.003752824	0.005003115
M	19		0	9	3	613.3833	5	1.923827096	13.3	60	29.58	709	29.85300071	18.61549701	75.96733546	0.273000707	-5.315497013	-15.96733546	1459159.361	0.803734692	0.481887107	0.286363864	0.36168365	0.04131694	0.143333614	0.180166447	0.14303025	0.181517202	0.002832384	0.003096029	0.699306479	0.014051652	0.039861308	0.014795916	0.037640166	0.012482598	0.001191028	0.002587723	0.002893104	0.001288002	0.003757986	0.005324915	0.00125819	0.002555787	0.002798666	0.001285192	0.003804656	0.004917215
M	19		0	3	4	876.3167	5	1.501271879	2.2	30	30.21	706	29.80936558	3.178739694	63.47755817	-0.400634421	-0.978739694	-33.47755817	1194709.09	0.784227732	0.475304508	0.27846892	0.348278606	0.044445129	0.136971628	0.172409818	0.141497293	0.175868788	0.003051622	0.003553166	0.680800853	0.013778082	0.04052995	0.011065455	0.041866677	0.009688216	0.001407539	0.00279499	0.003143527	0.00135104	0.004104179	0.005235584	0.001440267	0.002919372	0.003426943	0.001434826	0.004270077	0.00490496
M	19	24.53559841	1	4	1	828.3667	3	0.274976867	16.1	15	30.16	819	29.75775728	9.60836795	62.25004617	-0.402242719	6.49163205	-47.25004617	1288055.498	0.74779076	0.448032911	0.273599638	0.317916623	0.044320295	0.136158897	0.15976331	0.137440742	0.158153313	0.002828527	0.002512392	0.642948828	0.016698504	0.043597656	0.009007531	0.04208786	0.008871046	0.001163692	0.002668674	0.00278148	0.001425404	0.003978167	0.005501083	0.001253207	0.002719836	0.002917964	0.001330377	0.003951305	0.005664896
M	19		0	11	3	1114.6	5	0.465156706	9.4	46	30.03	596	29.86179729	6.367925824	70.79552182	-0.16820271	3.032074176	-24.79552182	1754218.661	0.786768509	0.436708647	0.321042278	0.330046345	0.036938953	0.159781484	0.165154678	0.161260794	0.164891667	0.004103479	0.003800894	0.699404151	0.011373155	0.034367038	0.009672397	0.03385074	0.009421516	0.000991439	0.002368747	0.002612787	0.001315286	0.00327405	0.004452182	0.001167357	0.002389668	0.002625499	0.001158521	0.003176514	0.004619835
M	19		0	1	4	954.6333	5	1.452123845	5.6	71	29.59	573	29.79326689	-2.226240227	69.51486615	0.203266888	7.826240227	1.485133855	1598370.123	0.81264532	0.469083535	0.314054204	0.361721668	0.039293152	0.156100663	0.182481799	0.157953541	0.179239869	0.003072004	0.003810819	0.726018303	0.012352458	0.033292977	0.010744633	0.032520628	0.009511752	0.000925693	0.002327058	0.00269268	0.001333045	0.003600543	0.005076046	0.001143352	0.002495042	0.002733097	0.001344369	0.003555184	0.004859763
F	19		0	4	1	986.9167	5	1.733366289	23.3	37	29.6	776	29.75775728	9.60836795	62.25004617	0.157757281	13.69163205	-25.25004617	1296550.709	0.775750607	0.450685392	0.297026561	0.349944249	0.040529846	0.149484477	0.175282128	0.147542083	0.174662121	0.004749988	0.005136243	0.699990719	0.012123398	0.029075222	0.00787636	0.03014938	0.007646442	0.00119494	0.002505417	0.002975819	0.001281863	0.003445141	0.005300294	0.001186379	0.002564034	0.002946896	0.001278161	0.003487407	0.004911185
M	19	23.36708685	1	3	1	824.7833	3	0.738609243	8.3	28	30.51	745	29.80936558	3.178739694	63.47755817	-0.700634421	5.121260306	-35.47755817	1709645.831	0.752659397	0.447382768	0.277624774	0.332364794	0.036879568	0.138053643	0.16498678	0.139571132	0.167378014	0.00470267	0.002989157	0.656731998	0.013118916	0.037553567	0.009039475	0.039629845	0.008492461	0.001033138	0.002137109	0.002292171	0.001310681	0.003114212	0.004907391	0.001180303	0.00205838	0.002683538	0.001307932	0.003222188	0.004899553
M	19		0	3	1	876.1833	5	0.501283277	12.2	26	29.82	757	29.80936558	3.178739694	63.47755817	-0.010634421	9.021260306	-37.47755817	1576897.142	0.806321456	0.475009669	0.290806117	0.342453148	0.039403965	0.145998933	0.171518563	0.144807184	0.170934584	0.00715481	0.005869565	0.689146867	0.012407594	0.047205298	0.012397194	0.045469548	0.011159066	0.001089037	0.002532188	0.002981805	0.001302812	0.003494331	0.004577534	0.001156448	0.002652741	0.002697069	0.001195956	0.00359104	0.004619895
F	19		0	2	4	938.65	5	1.715562219	13.9	55	29.43	644	29.76027966	-1.025328781	67.83240533	0.330279662	14.92532878	-12.83240533	1253306.233	0.782498302	0.45183722	0.308115295	0.354986988	0.036450788	0.155529249	0.178171193	0.152586045	0.176815795	0.00356154	0.005103621	0.710661289	0.009625979	0.02865421	0.005668527	0.031412036	0.005684325	0.000962095	0.002300874	0.002743464	0.001204733	0.003230735	0.004433633	0.001016671	0.002376674	0.002656334	0.00108114	0.003190122	0.004338525
M	19	22.15081459	1	1	4	833.35	3	0.436737335	-0.6	24	30.48	589	29.79326689	-2.226240227	69.51486615	-0.686733112	1.626240227	-45.51486615	1725490.098	0.726195416	0.421966382	0.277666033	0.310991534	0.038187991	0.138899147	0.15634691	0.138766886	0.154644625	0.004636538	0.003351512	0.636907047	0.012751566	0.035117211	0.008479272	0.037061644	0.007725573	0.001041791	0.001842549	0.002856406	0.001255064	0.003194165	0.005005476	0.001130809	0.001866079	0.003103118	0.00110415	0.003198222	0.00510087
M	19		0	2	4	777.6833	1	0.204256591	0.6	35	29.58	629	29.76027966	-1.025328781	67.83240533	0.180279662	1.625328781	-32.83240533	1618011.744	0.710509676	0.412173848	0.266839834	0.325175097	0.037036196	0.133996778	0.162905909	0.132843057	0.162269188	0.008381089	0.008143513	0.649589915	0.010566425	0.022485189	0.005904778	0.025549444	0.005836979	0.001061921	0.002077426	0.002559747	0.001085653	0.002919695	0.004622402	0.001159324	0.002017538	0.002704863	0.001083181	0.00310313	0.005061583
M	19		0	5	1	657.7333	5	0.555820997	12.8	53	29.84	846	29.78185428	15.38085811	69.56541806	-0.058145718	-2.580858107	-16.56541806	1256850.836	0.779681226	0.471019607	0.274498345	0.344450092	0.04010818	0.136645243	0.171628099	0.137853102	0.172821993	0.004707719	0.003863545	0.670478816	0.012557258	0.042192755	0.011576951	0.043050057	0.010761579	0.001076739	0.002266856	0.002556708	0.001299518	0.00374778	0.005156698	0.001150892	0.002230734	0.002796036	0.001329354	0.003582207	0.005116359
F	19		0	3	1	1039.4333	5	0.798432749	15.6	38	29.55	742	29.80936558	3.178739694	63.47755817	0.259365579	12.42126031	-25.47755817	1448630.735	0.766101376	0.423543226	0.307796451	0.310877523	0.038539842	0.152912567	0.154201212	0.154883884	0.156676311	0.005639256	0.005099298	0.672178983	0.012824317	0.03651027	0.010541058	0.037097791	0.01060139	0.000995354	0.002329441	0.002650227	0.001263814	0.00321621	0.004968623	0.001030905	0.00245632	0.002754463	0.001211558	0.003520152	0.004856931
F	19		0	3	1	1023.9833	5	0.986936183	6	87	29.79	745	29.80936558	3.178739694	63.47755817	0.019365579	2.821260306	23.52244183	1334465.803	0.762442918	0.462132163	0.267419858	0.35065085	0.043026206	0.13239566	0.173239216	0.135024198	0.177411634	0.004975699	0.004165337	0.674497032	0.011641287	0.031414743	0.009864921	0.035458308	0.010237879	0.001017935	0.002903559	0.002848256	0.001356798	0.004249566	0.00516304	0.001214568	0.00294987	0.003133314	0.001388271	0.00436849	0.004830772
M	19	22.31515509	1	4	1	1084.7333	3	0.645201055	17.8	26	29.62	835	29.75775728	9.60836795	62.25004617	0.137757281	8.19163205	-36.25004617	1765956.038	0.780416936	0.464940062	0.28918429	0.349725982	0.036274969	0.144404996	0.173226678	0.144779294	0.176499304	0.003334907	0.003019271	0.68449861	0.013395803	0.037928747	0.009453916	0.040040804	0.008621053	0.001003649	0.002242242	0.002711223	0.001268605	0.002768585	0.00497419	0.001081454	0.002307589	0.002851543	0.001139779	0.002908396	0.00470057
M	19	21.14369022	1	9	3	1087.3167	3	0.781284452	18.3	54	29.87	717	29.85300071	18.61549701	75.96733546	-0.016999293	-0.315497013	-21.96733546	1515554.571	0.737438309	0.437741668	0.273564934	0.321972164	0.039424512	0.136535449	0.158700831	0.137029485	0.163271333	0.002918734	0.003173294	0.643115062	0.013100683	0.037871682	0.009315732	0.037602011	0.008740761	0.00114143	0.002279034	0.002749621	0.001347362	0.003693895	0.005034923	0.001173828	0.002388565	0.002902634	0.001392889	0.003804746	0.004775348
F	19		0	4	1	801.2667	5	0.872720355	25.6	42	29.49	782	29.75775728	9.60836795	62.25004617	0.267757281	15.99163205	-20.25004617	1226666.861	0.804992807	0.462338898	0.306526475	0.350141361	0.042102711	0.154017541	0.175461733	0.152508934	0.174679628	0.004991412	0.004145135	0.71178386	0.012387715	0.034560321	0.012725541	0.034672413	0.010220868	0.001311195	0.002512092	0.002859375	0.001391005	0.003694972	0.005597771	0.001430625	0.0024675	0.002787391	0.001381223	0.003674592	0.005384673
M	19		0	4	1	845.9667	5	0.065595415	13.3	29	29.89	787	29.75775728	9.60836795	62.25004617	-0.132242719	3.69163205	-33.25004617	1391719.869	0.81188537	0.47463306	0.306661323	0.34659508	0.041366083	0.152776652	0.171780688	0.153884671	0.174814393	0.002933924	0.002113213	0.70300492	0.014905514	0.042014993	0.012010966	0.043124268	0.011411851	0.001174877	0.002160995	0.00284346	0.001397767	0.003618401	0.005344466	0.001295807	0.002336102	0.003040986	0.001309962	0.003582043	0.005432343
M	19	20.62329441	1	2	4	1046.5833	3	0.741489235	8.9	48	29.7	602	29.76027966	-1.025328781	67.83240533	0.060279662	9.925328781	-19.83240533	1798901.694	0.766449887	0.461539625	0.277328935	0.343285803	0.038062669	0.139064255	0.17162013	0.138264679	0.171665673	0.005579794	0.002503583	0.669520134	0.013123619	0.039067616	0.009403071	0.03959944	0.008427142	0.001097336	0.002258267	0.002790147	0.001303351	0.00323175	0.00493112	0.001282338	0.002304128	0.003089218	0.001242369	0.00312046	0.004744061
F	19		0	4	1	548.8833	5	0.378344162	6.7	55	29.87	787	29.75775728	9.60836795	62.25004617	-0.112242719	-2.90836795	-7.250046174	1572143.843	0.798877918	0.463032541	0.315745565	0.357840512	0.043866215	0.158647729	0.179484663	0.157097836	0.178355849	0.002325678	0.002007132	0.724143156	0.012961855	0.030313066	0.007404539	0.030304288	0.006883085	0.000997619	0.002761516	0.002660444	0.001473593	0.004079207	0.005641723	0.001127378	0.002730412	0.002829512	0.001415583	0.004070683	0.005647956
M	19		0	6	1	905	1	0.109558599	28.9	46	29.59	905	29.71503423	19.97649777	72.6694696	0.125034229	8.923502227	-26.6694696	1620173.796	0.756686105	0.4469082	0.27891601	0.334616543	0.041465922	0.138992584	0.166883546	0.139923426	0.167732997	0.005479536	0.004830655	0.667963134	0.013196794	0.034213243	0.009597304	0.035317137	0.008627037	0.001153024	0.002176248	0.002742916	0.001387197	0.003836193	0.005029584	0.001276838	0.002308641	0.00297357	0.001272703	0.003842674	0.005412259
F	19		0	10	3	883.4	5	4.423794009	11.1	59	29.68	630	29.79867478	12.27752642	75.61049481	0.118674775	-1.177526418	-16.61049481	1309153.096	0.791100753	0.472241935	0.299812045	0.372731038	0.046804304	0.14990631	0.185187569	0.149905735	0.187543469	0.002723058	0.002815561	0.727374714	0.013364442	0.025252127	0.005263479	0.026694281	0.00527593	0.001349422	0.002844358	0.003322453	0.001533358	0.004708387	0.005241251	0.001459111	0.002927771	0.003461093	0.001371345	0.004542173	0.005451387
M	19		0	5	1	873.1333	5	0.51147357	23.3	50	30.01	873	29.78185428	15.38085811	69.56541806	-0.228145718	7.919141893	-19.56541806	1220731.529	0.82217996	0.493002029	0.300404825	0.374361692	0.042217309	0.150807822	0.186668855	0.149597003	0.187692837	0.002005928	0.002179431	0.724272898	0.01404584	0.036888373	0.012237744	0.037594917	0.010849724	0.001254494	0.002095383	0.003315553	0.001275792	0.00390438	0.005101695	0.001294879	0.002109145	0.003155239	0.001342392	0.003971389	0.005098992
F	19		0	3	1	1077.2833	5	0.769284892	7.8	27	29.48	739	29.80936558	3.178739694	63.47755817	0.329365579	4.621260306	-36.47755817	1313970.222	0.800475523	0.45711518	0.30462876	0.340868253	0.040061791	0.152627504	0.171959532	0.152001256	0.168908721	0.005067543	0.005148138	0.700135238	0.012554014	0.036984095	0.012611854	0.03778457	0.012241221	0.00102841	0.002807446	0.002617411	0.001261368	0.003437216	0.005097909	0.001094317	0.002828603	0.002619618	0.001387931	0.003474127	0.004574305
F	19		0	9	3	914.9167	5	0.472088896	30	53	29.74	725	29.85300071	18.61549701	75.96733546	0.113000707	11.38450299	-22.96733546	1356713.944	0.792201632	0.458222266	0.310830863	0.358625	0.041513541	0.154775971	0.178521088	0.156054892	0.180103912	0.002642856	0.002521386	0.718727856	0.012131076	0.027316001	0.007314364	0.029743263	0.007522514	0.001139813	0.002513794	0.003407056	0.001384006	0.003338803	0.005011226	0.001164505	0.002711183	0.003215121	0.00128627	0.003277109	0.004931106
F	19		0	4	1	712.2167	5	0.30711117	13.3	21	30.11	804	29.75775728	9.60836795	62.25004617	-0.352242719	3.69163205	-41.25004617	1534560.706	0.788428242	0.46295849	0.281687725	0.342694756	0.037263433	0.13937429	0.169689449	0.142313435	0.173005307	0.005109215	0.006305257	0.676835929	0.01369343	0.040712498	0.015652102	0.041194265	0.013645729	0.001016382	0.002135269	0.002672817	0.001146517	0.00312969	0.005154113	0.00116333	0.002197437	0.002590904	0.001268963	0.003179216	0.004642697
M	19	29.28864105	1	11	3	1041.1833	3	0.609250592	6.7	51	29.94	564	29.86179729	6.367925824	70.79552182	-0.07820271	0.332074176	-19.79552182	1711167.124	0.723925783	0.42904829	0.265029635	0.316175622	0.035412672	0.134141122	0.159136694	0.130888513	0.157038928	0.006493638	0.004806486	0.630400335	0.012723889	0.038357329	0.008296618	0.03824156	0.007322488	0.001137469	0.002167059	0.002351378	0.001248096	0.003090405	0.004503593	0.001161605	0.002207441	0.002337878	0.001297243	0.003148845	0.004134839
M	19		0	12	3	842.8	1	0.129056346	7.2	80	29.82	556	29.82503538	0.942769991	72.78154243	0.005035379	6.257230009	7.218457567	1469844.53	0.739385002	0.444303193	0.274684638	0.348399853	0.040966918	0.138396545	0.175209196	0.136288093	0.173190658	0.001989462	0.002549181	0.671658336	0.010872715	0.025299751	0.006962845	0.027254039	0.007104017	0.001039021	0.002480126	0.002678174	0.001403278	0.003672497	0.00512197	0.001142638	0.002501761	0.002755666	0.001190738	0.003801218	0.005352403
F	19		0	3	4	1064.85	5	0.482686873	-1.1	24	30.38	680	29.80936558	3.178739694	63.47755817	-0.570634421	-4.278739694	-39.47755817	1320641.474	0.803907056	0.464298067	0.296701906	0.331176396	0.040960398	0.147771887	0.165284248	0.148930019	0.165892148	0.005506566	0.005128644	0.683430094	0.013982069	0.045819021	0.014093454	0.045437843	0.014223921	0.001090531	0.002500452	0.002680591	0.001335109	0.003373361	0.005348461	0.001102646	0.002630388	0.002878753	0.0013788	0.003609988	0.00526956
F	19		0	3	4	953.9667	5	0.528125238	13.3	24	29.8	699	29.80936558	3.178739694	63.47755817	0.009365579	10.12126031	-39.47755817	1465403.419	0.772367517	0.463537747	0.271458031	0.339134462	0.041544191	0.137147402	0.171744463	0.134310629	0.167389999	0.004209148	0.003693386	0.664758464	0.012464213	0.040909417	0.012397337	0.040965716	0.012632699	0.001054522	0.00266227	0.002847271	0.001340177	0.003520532	0.005369989	0.001209155	0.002623783	0.003108291	0.001331169	0.003490097	0.005269607
M	19		0	5	1	864.8	5	0.324922481	20.6	23	29.71	856	29.78185428	15.38085811	69.56541806	0.071854282	5.219141893	-46.56541806	1432390.815	0.81054904	0.474996062	0.303072642	0.349843067	0.040485459	0.150226818	0.172437741	0.152845825	0.177405327	0.004281164	0.002899209	0.704084008	0.015462679	0.041890802	0.011740581	0.041763881	0.011238064	0.001031632	0.002134543	0.002436626	0.001371204	0.004010009	0.005129117	0.001122808	0.002292252	0.002621771	0.001300204	0.003992067	0.004867596
M	19		0	3	4	878.8667	5	0.346620352	6.1	51	29.42	675	29.80936558	3.178739694	63.47755817	0.389365579	2.921260306	-12.47755817	1684873.62	0.777350885	0.453417902	0.296593213	0.334969255	0.038948915	0.14718413	0.166085999	0.149409084	0.168883256	0.002717474	0.002689816	0.678243121	0.013581671	0.038792524	0.009939915	0.040175476	0.009332747	0.001040672	0.002381662	0.002611947	0.001399927	0.003604662	0.004706703	0.001260391	0.002511464	0.002644827	0.001299919	0.003469637	0.004936394
M	19		0	4	1	1062.5333	5	0.940393227	8	93	29.7	795	29.75775728	9.60836795	62.25004617	0.057757281	-1.60836795	30.74995383	1517550.662	0.778991456	0.431306704	0.316864707	0.308046898	0.039997347	0.157903309	0.154138876	0.158961399	0.153908022	0.004009421	0.002799841	0.674165974	0.015170235	0.041449226	0.01195881	0.041237569	0.010807217	0.0011481	0.002206384	0.002983624	0.00142071	0.003420182	0.004906525	0.00119225	0.002268919	0.00307054	0.001446278	0.003691277	0.004792921
M	19		0	11	3	872.9167	5	3.747991801	9.4	38	30.05	622	29.86179729	6.367925824	70.79552182	-0.18820271	3.032074176	-32.79552182	1437530.674	0.796380224	0.482330296	0.285695814	0.344565583	0.044006018	0.143680786	0.173014208	0.142015028	0.171551375	0.002007262	0.00193582	0.681029705	0.014209158	0.045697321	0.011049782	0.047273635	0.01230332	0.001417639	0.002768706	0.002869852	0.001421118	0.003908438	0.005683218	0.001508837	0.003001675	0.00292912	0.001355867	0.003805832	0.005609202
M	19		0	3	4	1018.4833	5	0.712705852	5.6	45	29.74	677	29.80936558	3.178739694	63.47755817	0.069365579	2.421260306	-18.47755817	1596173.533	0.801057638	0.479976718	0.286089698	0.348101959	0.040605234	0.143605844	0.174501568	0.142483854	0.173600391	0.003460526	0.003367804	0.685586445	0.012524327	0.045584893	0.013089867	0.044635435	0.012758575	0.001224867	0.002528297	0.002534499	0.001286076	0.003678359	0.005083908	0.001354865	0.00261018	0.002635177	0.001256442	0.003461967	0.005039176
M	19		0	5	1	961.2333	5	0.390239827	24.4	48	29.64	894	29.78185428	15.38085811	69.56541806	0.141854282	9.019141893	-21.56541806	1419938.75	0.785009213	0.453611517	0.301383731	0.331512589	0.039856649	0.151303141	0.166320108	0.15008059	0.165192481	0.002892378	0.002391723	0.681473063	0.012438635	0.038974005	0.011053153	0.041848495	0.011245485	0.001033988	0.002552927	0.002710187	0.001244772	0.003512898	0.004947819	0.001167022	0.002617366	0.002962663	0.001151669	0.00355783	0.00500085
M	19		0	3	4	732.9833	4	0.392877752	-1.1	30	29.68	675	29.80936558	3.178739694	63.47755817	0.129365579	-4.278739694	-33.47755817	1669964.062	0.74572982	0.438843905	0.284531388	0.347952129	0.040459553	0.142735636	0.174193801	0.141795751	0.173758328	0.004273565	0.005405985	0.685058899	0.011204193	0.023540087	0.005227777	0.025787202	0.00505436	0.001045771	0.002361847	0.002684788	0.001396198	0.003395702	0.005627726	0.001171402	0.002428615	0.002680118	0.001262422	0.003287676	0.005712698
F	19		0	11	3	1134.25	4	0.501223858	6.1	100	30.1	590	29.86179729	6.367925824	70.79552182	-0.23820271	-0.267925824	29.20447818	1108346.581	0.772675275	0.461569643	0.280758462	0.338940132	0.043769702	0.141562453	0.170463411	0.139196009	0.168476721	0.002757621	0.002716749	0.673316299	0.01205769	0.037037061	0.010469288	0.039817238	0.010683572	0.001159746	0.002614976	0.002604691	0.001388194	0.004319768	0.005536355	0.001343352	0.002543699	0.002643577	0.001444043	0.004199769	0.005595362
F	19		0	1	4	663.85	4	0.457475074	0	41	30.48	581	29.79326689	-2.226240227	69.51486615	-0.686733112	2.226240227	-28.51486615	1397188.094	0.775614253	0.466263933	0.273380886	0.354897396	0.040902868	0.13835315	0.178432702	0.135027735	0.176464694	0.006747839	0.005665451	0.685259156	0.012093433	0.034397802	0.010476041	0.034531213	0.00982051	0.00100645	0.002352296	0.002935396	0.001171138	0.00354326	0.005558593	0.001282003	0.002485134	0.003068019	0.001162621	0.003618124	0.005412013
F	19		0	4	1	675.5	6	0.073630254	5	65	29.1	779	29.75775728	9.60836795	62.25004617	0.657757281	-4.60836795	2.749953826	1307800.539	0.778528506	0.437165	0.304043621	0.332727056	0.040820445	0.152852222	0.166875795	0.151191399	0.165851261	0.00563641	0.005378037	0.691966403	0.015923147	0.031612389	0.012035322	0.031444474	0.011514523	0.001058036	0.002353264	0.002687031	0.001734821	0.00363297	0.005035324	0.001030738	0.002530432	0.00254626	0.001621348	0.003711422	0.00479018
M	19		0	3	4	988.1333	4	0.042881961	11.1	37	29.24	711	29.80936558	3.178739694	63.47755817	0.569365579	7.921260306	-26.47755817	1727233.585	0.785297954	0.451299665	0.299661649	0.351660565	0.040676606	0.151374961	0.176762718	0.148286689	0.174897847	0.007339598	0.006622613	0.70934274	0.011095141	0.027374815	0.009523321	0.029591944	0.009183182	0.001316035	0.002753594	0.002972383	0.001182932	0.003437809	0.004979523	0.001282513	0.002942914	0.002989289	0.001169732	0.003538028	0.00491219
F	19		0	6	1	849.55	5	0.331329926	28.9	38	29.66	913	29.71503423	19.97649777	72.6694696	0.055034229	8.923502227	-34.6694696	1443198.588	0.77753402	0.459873504	0.277422405	0.337150269	0.03965913	0.137908393	0.16770125	0.139514011	0.169449019	0.006055646	0.004605257	0.668175137	0.014628548	0.04096976	0.013183563	0.041151648	0.012732551	0.001047049	0.002681474	0.002648561	0.001406736	0.003389139	0.004919628	0.001285824	0.002631308	0.002734343	0.001335852	0.003310702	0.004944087
M	19	20.52638958	1	5	1	1047.45	3	0.579096992	26.1	19	29.84	867	29.78185428	15.38085811	69.56541806	-0.058145718	10.71914189	-50.56541806	1743678.653	0.754870743	0.450595965	0.282115583	0.342883458	0.037283246	0.141785244	0.172090998	0.140330339	0.17079246	0.002638732	0.002845937	0.670183972	0.012593949	0.034025536	0.007882989	0.035085651	0.007160035	0.001147115	0.002118108	0.002898298	0.001345087	0.003188718	0.004895856	0.001152277	0.002200004	0.002980939	0.001205899	0.003219859	0.004661123
F	19		0	12	3	1037.95	5	2.558919949	-3.3	31	29.94	548	29.82503538	0.942769991	72.78154243	-0.114964621	-4.242769991	-41.78154243	1441023.193	0.806372171	0.468723339	0.299687893	0.348416462	0.039694712	0.151781861	0.175221283	0.147906032	0.173195179	0.004635387	0.002928683	0.698648996	0.015053817	0.040457434	0.014665829	0.039289583	0.013479589	0.000991448	0.002339865	0.00253202	0.001331623	0.003598207	0.005222678	0.001087144	0.002373105	0.002661581	0.001349805	0.003526383	0.004962446
M	19	23.62753556	1	3	1	1057.5833	3	0.786592395	10.6	28	29.9	757	29.80936558	3.178739694	63.47755817	-0.090634421	7.421260306	-35.47755817	1704905.309	0.750578929	0.432523736	0.291021005	0.317890977	0.038045515	0.148862065	0.158592617	0.14215894	0.159298359	0.004263873	0.004122692	0.658007963	0.01309973	0.037616752	0.008381052	0.037815297	0.007636143	0.001103111	0.001979172	0.002820274	0.001372276	0.003232203	0.005323052	0.001147043	0.002074015	0.002739448	0.00121385	0.003286048	0.004697915
F	19		0	12	4	894.4833	4	1.253351245	9.4	32	29.76	547	29.82503538	0.942769991	72.78154243	0.065035379	8.457230009	-40.78154243	1362841.137	0.791681415	0.462254304	0.287098752	0.336886794	0.041836865	0.146176095	0.17192597	0.140922657	0.164960824	0.005810288	0.005151958	0.680778666	0.014976287	0.040368828	0.013711356	0.041898794	0.014665392	0.001059771	0.002677642	0.002744414	0.001434356	0.003661248	0.005116884	0.001141072	0.002453844	0.002849635	0.001319009	0.003694561	0.00512158
F	19		0	6	1	1003.4	4	0.416927239	30.6	32	29.89	913	29.71503423	19.97649777	72.6694696	-0.174965771	10.62350223	-40.6694696	1345186.19	0.816986532	0.485465715	0.29029395	0.35388839	0.040665746	0.14503191	0.175773313	0.14526204	0.178115077	0.004968383	0.004379617	0.697189872	0.013212074	0.04390277	0.014723538	0.046391422	0.014261372	0.001089961	0.002520246	0.00263287	0.001239903	0.003734948	0.005213925	0.001267111	0.00272334	0.002767721	0.001223028	0.003727885	0.004951582
M	19		0	3	4	1055.2833	5	0.583657387	6.1	45	29.48	683	29.80936558	3.178739694	63.47755817	0.329365579	2.921260306	-18.47755817	1615164.732	0.784253132	0.44126853	0.314392303	0.323043438	0.040942573	0.15771939	0.161930033	0.156672913	0.161113404	0.003175837	0.002913449	0.687682009	0.013411511	0.03858238	0.010618917	0.037643033	0.010030432	0.000948634	0.002561163	0.002593172	0.001467962	0.00365003	0.005374436	0.00107989	0.002665301	0.00260314	0.001284389	0.003611706	0.005355491
F	19		0	3	1	888.1667	5	0.420075101	11.1	77	29.58	759	29.80936558	3.178739694	63.47755817	0.229365579	7.921260306	13.52244183	1338377.648	0.819560907	0.48087143	0.303505223	0.353851975	0.043013271	0.153034815	0.178657673	0.150470407	0.175194301	0.002943265	0.003408306	0.710032165	0.014390931	0.041740984	0.012866174	0.042049417	0.013880088	0.001058147	0.002763121	0.00296045	0.001348349	0.003786749	0.005810916	0.001181281	0.00275169	0.003191999	0.001261154	0.003813124	0.005394516
M	19		0	7	2	1024.0833	4	0.629117975	30.6	63	29.56	880	29.74544129	23.27530095	72.55868898	0.185441292	7.324699046	-9.558688979	1605464.624	0.783705839	0.457251634	0.298772166	0.339746709	0.038484809	0.149749062	0.17041864	0.149023104	0.169328069	0.001954761	0.002000106	0.683804208	0.012616721	0.039663596	0.011338961	0.03803385	0.010189013	0.001076324	0.002379685	0.00234605	0.00125322	0.00365346	0.004998802	0.001206006	0.002543314	0.002518586	0.001108526	0.003443863	0.004696273
M	19		0	5	1	717.5333	5	1.03284115	11.7	93	29.78	896	29.78185428	15.38085811	69.56541806	0.001854282	-3.680858107	23.43458194	1703987.825	0.79284428	0.465984868	0.297064777	0.349337908	0.039195116	0.148103036	0.174193146	0.14896174	0.175144762	0.002973143	0.003075257	0.694842585	0.013374039	0.037197918	0.010609465	0.039303332	0.010725135	0.00100611	0.002466273	0.002896852	0.001337568	0.003124318	0.00524458	0.001081346	0.00243963	0.002719503	0.001204469	0.003127957	0.005253148
F	19		0	11	3	933.2667	5	0.581930647	8.9	52	29.86	612	29.86179729	6.367925824	70.79552182	0.00179729	2.532074176	-18.79552182	1310938.113	0.785883017	0.45981887	0.293164717	0.334849584	0.03951674	0.145040518	0.164512668	0.148124199	0.170336916	0.002784037	0.003313658	0.676423908	0.014708017	0.042104276	0.012195007	0.042803851	0.011160252	0.001298612	0.002338325	0.002948652	0.001196471	0.003312666	0.004847445	0.001228891	0.002381806	0.002974587	0.001177706	0.003314039	0.004978267
M	19		0	5	1	1009.9833	5	1.299380731	13.9	27	30.14	865	29.78185428	15.38085811	69.56541806	-0.358145718	-1.480858107	-42.56541806	1599134.647	0.842501913	0.48149343	0.328354335	0.357724615	0.038079345	0.164551404	0.179174298	0.163802932	0.178550318	0.002081751	0.001870011	0.731486634	0.013567776	0.041927426	0.013629184	0.042724357	0.012752522	0.00102074	0.002064179	0.00260641	0.001329407	0.003525469	0.005055859	0.001132988	0.002092006	0.002590714	0.001320277	0.003575496	0.004691225
F	19		0	10	3	933.1333	5	0.642172697	8.3	86	28.99	630	29.79867478	12.27752642	75.61049481	0.808674775	-3.977526418	10.38950519	1317991.902	0.82970009	0.488186747	0.306770352	0.374191358	0.042699807	0.153644266	0.18714937	0.153126086	0.187041988	0.006068019	0.005154812	0.738446889	0.012587786	0.034515387	0.010544223	0.035166301	0.009564626	0.001239461	0.003156848	0.00293803	0.001386503	0.003796685	0.005333113	0.001314424	0.003171036	0.003015421	0.001333999	0.003712087	0.004978938
F	19	21.30001359	1	3	4	1048.9333	3	0.564762882	7.8	40	29.78	689	29.80936558	3.178739694	63.47755817	0.029365579	4.621260306	-23.47755817	1795326.407	0.725957127	0.409111456	0.283693959	0.302476808	0.038455403	0.142760794	0.152264487	0.140933165	0.150212321	0.00691022	0.003861582	0.637300189	0.013711323	0.032872295	0.009454715	0.034583962	0.010587935	0.000942447	0.002625428	0.002144401	0.001463912	0.00324448	0.005095619	0.001011014	0.002621696	0.002724686	0.001373901	0.003176247	0.005006666
M	19		0	7	2	1100.8	5	0.096201119	28.9	37	29.61	872	29.74544129	23.27530095	72.55868898	0.135441292	5.624699046	-35.55868898	1524163.02	0.795747557	0.466282711	0.292879672	0.330744716	0.040353295	0.146267794	0.164787998	0.146611878	0.165956718	0.004562176	0.003103671	0.674663549	0.014651779	0.047310687	0.013330792	0.047142857	0.012380565	0.00110336	0.002709093	0.002562456	0.001198363	0.003343343	0.005048804	0.001254393	0.002695315	0.002617765	0.001178352	0.003452452	0.005047492
M	19		0	2	4	1032.0167	5	0.595528788	-1.1	45	29.77	658	29.76027966	-1.025328781	67.83240533	-0.009720338	-0.074671219	-22.83240533	1668691.966	0.791763864	0.459861477	0.298966187	0.344980478	0.041702724	0.149402653	0.171947572	0.149563534	0.173032906	0.004584369	0.004395718	0.69803334	0.013147723	0.033791377	0.010172698	0.037890217	0.011349788	0.001294067	0.002936971	0.002827724	0.001232342	0.003995165	0.00484715	0.001331822	0.003040525	0.00299522	0.001315282	0.003898982	0.004822879
F	19		0	11	3	1085.2333	5	0.286499307	8.3	42	30.03	614	29.86179729	6.367925824	70.79552182	-0.16820271	1.932074176	-28.79552182	1352645.184	0.801622637	0.476029831	0.293284299	0.34550558	0.0380388	0.148001597	0.173760254	0.145282702	0.171745326	0.003217178	0.004407216	0.68760682	0.012895991	0.045114418	0.010953353	0.046615994	0.011082655	0.001013939	0.00233742	0.002715864	0.001308917	0.003442366	0.004543911	0.001000706	0.002363517	0.002757116	0.001214953	0.00356361	0.004498297
M	19		0	1	4	547.8667	4	0.693913487	5	67	29.77	563	29.79326689	-2.226240227	69.51486615	0.023266888	7.226240227	-2.514866145	1523618.337	0.769103372	0.446567852	0.295525697	0.331446502	0.043014709	0.148443694	0.166120007	0.147082002	0.165326495	0.003442266	0.003294723	0.679152589	0.012617005	0.032608888	0.00861049	0.038010897	0.009568669	0.001077895	0.002554117	0.002972792	0.001411508	0.003626367	0.005489892	0.001183564	0.002622901	0.003198242	0.001389915	0.003595454	0.00532384
M	19		0	11	3	774.3667	6	0.216435822	7.8	42	30.18	594	29.86179729	6.367925824	70.79552182	-0.31820271	1.432074176	-28.79552182	1651914.97	0.780025015	0.451171371	0.294474608	0.340700794	0.039410624	0.147656725	0.170371474	0.146817883	0.170329321	0.007057748	0.005434541	0.690333811	0.011936026	0.034517818	0.009791969	0.035984419	0.009183887	0.001175847	0.002210223	0.002388803	0.001254362	0.003946026	0.004831302	0.001224155	0.00233989	0.002489717	0.001088615	0.003884159	0.004749881
M	19		0	10	3	962.4833	5	1.226652674	30	48	30.01	694	29.79867478	12.27752642	75.61049481	-0.211325225	17.72247358	-27.61049481	1524762.295	0.787617194	0.445370111	0.311132532	0.324755245	0.040948022	0.155223656	0.162263526	0.155908876	0.162491718	0.002752101	0.002863528	0.685688326	0.01331624	0.038211923	0.011680181	0.040351995	0.011328454	0.001132439	0.0026492	0.002744231	0.001378576	0.004155795	0.005086957	0.001268919	0.002729803	0.00287271	0.00131732	0.004108903	0.004551529
M	19	27.99608321	1	12	3	837.3167	3	0.337812336	9.4	64	29.58	548	29.82503538	0.942769991	72.78154243	0.245035379	8.457230009	-8.781542433	2011308.367	0.752506689	0.421309907	0.303997901	0.317406894	0.035307366	0.152699872	0.159218027	0.15129803	0.158188867	0.002387351	0.003759443	0.665491024	0.011815891	0.033817042	0.009708805	0.034007814	0.008661029	0.001053096	0.001947339	0.002376562	0.00120449	0.003143675	0.004650406	0.001165709	0.002079691	0.002500213	0.001177492	0.003158839	0.004638722
F	19		0	12	4	853.9	4	0.264123329	5.6	96	29.17	550	29.82503538	0.942769991	72.78154243	0.655035379	4.657230009	23.21845757	1313160.915	0.8237353	0.479772854	0.298623275	0.356417827	0.040528925	0.149576373	0.178023452	0.149046902	0.178394374	0.007638287	0.005222208	0.712662372	0.011812794	0.04058444	0.015608978	0.039596137	0.014249053	0.001112354	0.002533277	0.002561758	0.00135132	0.003550745	0.005087952	0.001169544	0.002626792	0.002996358	0.001183709	0.003643042	0.005321511
M	19	29.15882983	1	5	1	1077.0333	3	1.989337002	23.3	17	29.78	842	29.78185428	15.38085811	69.56541806	0.001854282	7.919141893	-52.56541806	1712274.796	0.781894356	0.454640012	0.298888627	0.335032458	0.03876247	0.14868801	0.167143416	0.150200617	0.167889042	0.003104058	0.003571156	0.681339292	0.014340163	0.039881975	0.010034663	0.040308366	0.009075821	0.0010656	0.002458484	0.002668497	0.001406725	0.003474968	0.004853543	0.001075879	0.002532012	0.002601276	0.001286359	0.003396067	0.004884146
M	19		0	4	1	1021.0667	5	0.675459675	9	82	29.38	770	29.75775728	9.60836795	62.25004617	0.377757281	-0.60836795	19.74995383	1721354.321	0.814497622	0.464971187	0.314514051	0.345558236	0.040994465	0.157026346	0.172991401	0.157487705	0.172566835	0.005494743	0.003742925	0.714681032	0.013159638	0.03752034	0.011001802	0.03915905	0.012253259	0.001287939	0.002661219	0.002815283	0.001501027	0.003663975	0.004886211	0.00142324	0.002559554	0.0027264	0.001381935	0.003751581	0.005053172
F	19	24.80891234	1	7	2	861.2333	3	0.290940304	30.6	61	30	882	29.74544129	23.27530095	72.55868898	-0.254558708	7.324699046	-11.55868898	1703004.775	0.773576222	0.44668364	0.298626796	0.335884773	0.038564777	0.149757814	0.168896408	0.148868982	0.166988365	0.004494937	0.005595874	0.685445072	0.013210122	0.035250107	0.0081934	0.03560084	0.007850653	0.001022898	0.002604397	0.002796939	0.00139066	0.003128823	0.005197167	0.001165411	0.00271156	0.00263775	0.001215675	0.003169046	0.004711555
M	19		0	3	4	894.7333	5	0.394201039	21.1	38	29.54	722	29.80936558	3.178739694	63.47755817	0.269365579	17.92126031	-25.47755817	1637917.494	0.783161548	0.464180863	0.285741072	0.344160776	0.039388431	0.141761447	0.17251021	0.143979624	0.171650566	0.003530398	0.002795989	0.679696786	0.011793695	0.038914231	0.012795638	0.040696189	0.011649061	0.001206898	0.002393222	0.003073537	0.001273935	0.003708367	0.004450102	0.00132296	0.002460502	0.003029518	0.001177166	0.003665386	0.004447538
M	19		0	5	1	852.95	5	0.445318339	21.7	47	29.62	859	29.78185428	15.38085811	69.56541806	0.161854282	6.319141893	-22.56541806	1520666.102	0.777775606	0.472673954	0.278087993	0.353269043	0.038848107	0.138873344	0.175966493	0.139214649	0.17730255	0.002618063	0.002215279	0.67798989	0.012960768	0.039344535	0.010321924	0.039985372	0.009714953	0.001112736	0.002190816	0.002411049	0.001313898	0.003575407	0.004862474	0.001223345	0.002359821	0.002740378	0.00117534	0.003623346	0.004932312
M	19	26.62538769	1	5	1	1072.4333	3	0.857403943	31.7	12	29.69	844	29.78185428	15.38085811	69.56541806	0.091854282	16.31914189	-57.56541806	1738651.597	0.763028086	0.455738924	0.279470377	0.332178229	0.038896234	0.140427828	0.167379245	0.139042549	0.164798984	0.003807663	0.003610096	0.660308729	0.014006429	0.041356474	0.009280353	0.041915241	0.008701053	0.001108043	0.002352168	0.002762371	0.001394241	0.003527331	0.004978973	0.001103614	0.002325078	0.002941532	0.001275701	0.00343128	0.004705543
M	19		0	2	4	618.2667	5	0.537287326	-3.3	51	29.83	621	29.76027966	-1.025328781	67.83240533	-0.069720338	-2.274671219	-16.83240533	1687141.538	0.807520868	0.451938852	0.325774048	0.336554342	0.039364214	0.163480972	0.170298099	0.162293075	0.166256243	0.002483313	0.002132779	0.709745869	0.012952322	0.036614059	0.011555225	0.037770512	0.01146851	0.001004124	0.002782043	0.00264228	0.001227224	0.003385075	0.005235364	0.001143176	0.002766632	0.002547089	0.001252177	0.003522822	0.004906879
M	19		0	8	2	1106.7833	5	0.347587747	20.6	68	29.82	810	29.78031655	22.34949826	73.60591133	-0.039683445	-1.749498262	-5.60591133	1451440.999	0.861503844	0.508047011	0.321248038	0.375636531	0.045077272	0.160568957	0.188445836	0.160679081	0.187190694	0.002950861	0.003263791	0.752622281	0.014080421	0.042007357	0.0119504	0.043519785	0.011414863	0.001136663	0.002743343	0.002967189	0.001603854	0.004022416	0.006040549	0.001314969	0.002792673	0.002876521	0.001634307	0.004113567	0.005626202
M	19	20.62329441	1	5	1	1085.15	3	1.173733569	11.1	89	29.71	846	29.78185428	15.38085811	69.56541806	0.071854282	-4.280858107	19.43458194	1780230.427	0.782111113	0.474266672	0.279983001	0.354646203	0.038902829	0.140287583	0.177933755	0.139695418	0.176712447	0.005676512	0.002498104	0.684476683	0.01333597	0.039373667	0.008962154	0.040182551	0.00856142	0.001098453	0.002235104	0.002839857	0.001241806	0.002751779	0.005782454	0.001262084	0.002405644	0.003179813	0.001231638	0.003191722	0.004908578
M	19	22.7098895	1	4	1	1093.4833	3	0.944522658	5	60	29.9	765	29.75775728	9.60836795	62.25004617	-0.142242719	-4.60836795	-2.250046174	1731024.845	0.749632221	0.433448274	0.281740052	0.314632533	0.041241465	0.14032669	0.156945796	0.141413362	0.157686737	0.006973268	0.004895828	0.652053473	0.014979277	0.03823238	0.010265768	0.038409154	0.009338514	0.001109921	0.003080545	0.002532604	0.001559307	0.003594634	0.005101833	0.001178666	0.003151717	0.002621742	0.001404313	0.003566789	0.005118297
F	19		0	12	3	901.0333	4	0.70980533	1.1	56	30.18	548	29.82503538	0.942769991	72.78154243	-0.354964621	0.157230009	-16.78154243	1477879.337	0.781567866	0.433279056	0.317081016	0.337810504	0.042224015	0.159744984	0.169528998	0.157336033	0.168281506	0.007484644	0.006352819	0.713434866	0.014114075	0.024502677	0.006869032	0.027575864	0.007115466	0.001195903	0.002429089	0.002808416	0.001487402	0.003309472	0.005790662	0.001254027	0.002562252	0.003024604	0.001406069	0.003254122	0.005685579
F	19		0	4	1	1041.7	5	1.143439685	22.8	25	29.72	773	29.75775728	9.60836795	62.25004617	0.037757281	13.19163205	-37.25004617	1302966.334	0.833799747	0.49322438	0.306510412	0.376605865	0.039656435	0.15329918	0.188195602	0.153211232	0.188410262	0.003761494	0.00393364	0.733954889	0.012394948	0.038061766	0.012366244	0.037859996	0.011580729	0.001179002	0.002144108	0.002998619	0.001250378	0.003218886	0.005316945	0.001211466	0.002280872	0.002979816	0.001235565	0.00320039	0.005273429
F	19		0	2	4	642.55	5	0.202473603	-5	55	30.03	626	29.76027966	-1.025328781	67.83240533	-0.269720338	-3.974671219	-12.83240533	1296270.354	0.823583596	0.48339752	0.303282169	0.358378075	0.042081499	0.151568611	0.178318836	0.151713558	0.180059238	0.003277403	0.003796739	0.714853623	0.012080659	0.040148029	0.013533519	0.041713443	0.013368199	0.00120515	0.00264343	0.003108302	0.001459263	0.004098373	0.005011455	0.001125845	0.002853957	0.003086316	0.001386825	0.00408441	0.005301826
M	19		0	9	2	592.0167	5	0.522116607	19.4	84	29.69	756	29.85300071	18.61549701	75.96733546	0.163000707	0.784502987	8.032664543	1306094.612	0.906777342	0.530060827	0.346503574	0.395164015	0.046877155	0.172130736	0.195536361	0.174372838	0.199627654	0.001587328	0.001788691	0.795865041	0.015072874	0.043171528	0.013257922	0.043820256	0.011363648	0.0014832	0.002709911	0.003359558	0.001565813	0.004423186	0.005680446	0.001592534	0.003065551	0.003448219	0.00158059	0.004485586	0.005574252
F	19	20.76801958	1	4	1	1037.0167	3	1.042408713	18.9	52	29.82	814	29.75775728	9.60836795	62.25004617	-0.062242719	9.29163205	-10.25004617	1414000.106	0.710800513	0.443179415	0.244510712	0.323873908	0.038546673	0.123443568	0.162793314	0.121067144	0.161080594	0.002187765	0.002012447	0.61320852	0.01267461	0.039894481	0.008705091	0.040370931	0.008073408	0.000944484	0.002438119	0.002706294	0.001409264	0.003538401	0.004947666	0.001050778	0.002545261	0.00278529	0.001239745	0.003401485	0.004660537
F	19		0	6	2	665.5	5	0.632562364	20.6	78	29.51	912	29.71503423	19.97649777	72.6694696	0.205034229	0.623502227	5.330530401	1393565.933	0.806425425	0.470850452	0.29612455	0.341827494	0.042255625	0.149477961	0.172183897	0.146646589	0.169643597	0.004919035	0.003645253	0.693405466	0.013345978	0.041842154	0.013857687	0.043161718	0.014429457	0.001127324	0.002613152	0.002628867	0.001410123	0.00371981	0.005561847	0.001232665	0.002786592	0.00286079	0.001452963	0.003633484	0.005225515
F	19		0	3	4	1108.0167	5	0.292246124	17.8	21	29.67	719	29.80936558	3.178739694	63.47755817	0.139365579	14.62126031	-42.47755817	1441303.18	0.800603243	0.474427181	0.286881552	0.360002262	0.040900486	0.142489462	0.179398277	0.14439209	0.180603985	0.007432232	0.006602775	0.706092037	0.01196785	0.035636014	0.010797728	0.03666196	0.011046115	0.001213138	0.002602783	0.002916527	0.001346559	0.003723297	0.005058131	0.00123874	0.002659607	0.002972935	0.001241585	0.003593137	0.005199253
M	19		0	4	1	1068.35	5	1.388014941	18.3	14	29.45	837	29.75775728	9.60836795	62.25004617	0.307757281	8.69163205	-48.25004617	1598944.23	0.7146253	0.413347324	0.26253572	0.293436325	0.036971896	0.130905117	0.146120509	0.131630603	0.147315815	0.005739162	0.003894757	0.605908746	0.012748662	0.039530209	0.013931068	0.042144559	0.012106051	0.001064202	0.001967173	0.00235962	0.001310928	0.003166589	0.004732936	0.000948438	0.002387888	0.002471256	0.001204295	0.002886592	0.004553129
M	19		0	11	3	748.2333	5	2.236783143	15	83	29.67	601	29.86179729	6.367925824	70.79552182	0.19179729	8.632074176	12.20447818	1534866.98	0.797061254	0.468000957	0.297447308	0.34690056	0.042648647	0.149831409	0.173662806	0.147615899	0.173237754	0.003129392	0.00309447	0.696730257	0.012970375	0.038599045	0.012438602	0.038516758	0.011129955	0.001198736	0.002950549	0.002805064	0.001427941	0.004357902	0.005158949	0.001210659	0.002758545	0.002978955	0.001247274	0.003885548	0.005073208
M	19		0	3	4	869.8	5	1.211730784	2.2	23	30.25	708	29.80936558	3.178739694	63.47755817	-0.440634421	-0.978739694	-40.47755817	1686007.339	0.752492573	0.445452091	0.279250881	0.335568228	0.038667091	0.140668126	0.16855539	0.138582755	0.167012838	0.003648679	0.003162382	0.662704428	0.013995787	0.034855127	0.009376116	0.035556903	0.009407907	0.000976864	0.002437475	0.002640558	0.001236116	0.003506568	0.004807215	0.001071526	0.002546786	0.002740617	0.001224431	0.003538004	0.004588177
M	19		0	11	3	813	6	0.317004238	11.7	52	30.11	576	29.86179729	6.367925824	70.79552182	-0.24820271	5.332074176	-18.79552182	1434476.49	0.814651204	0.467585877	0.323946778	0.357790421	0.041166238	0.161978136	0.177638969	0.161968641	0.180151452	0.002521338	0.001764895	0.730375151	0.01215175	0.033269559	0.008504705	0.034041478	0.008602302	0.001113159	0.002309344	0.002741837	0.001385453	0.003704627	0.005356519	0.001223513	0.002370691	0.002625906	0.001192979	0.003651227	0.005263244
M	19		0	7	2	947.9833	5	0.488056375	30	51	29.71	876	29.74544129	23.27530095	72.55868898	0.035441292	6.724699046	-21.55868898	1641017.045	0.837275886	0.481079694	0.314212546	0.349819631	0.042936787	0.157845394	0.172270869	0.156367152	0.177548763	0.0087188	0.006765682	0.726016299	0.015163828	0.045204466	0.012754225	0.042159769	0.011501282	0.001113639	0.002878946	0.002874681	0.001361595	0.003882288	0.005119874	0.001340998	0.003162856	0.002860604	0.001338134	0.00389545	0.004972465
F	19		0	7	2	1060.2667	5	1.672135944	21.1	84	29.58	911	29.74544129	23.27530095	72.55868898	0.165441292	-2.175300954	11.44131102	1196135.947	0.914744685	0.525754624	0.368783578	0.409806266	0.045723064	0.18505354	0.20563514	0.183730038	0.204171126	0.00257454	0.002411264	0.831377322	0.012739856	0.035218488	0.00700397	0.034527848	0.006632106	0.001160654	0.002683641	0.003242441	0.001547316	0.004268328	0.005957517	0.001434285	0.002908616	0.003384816	0.001408619	0.004294244	0.005563414
M	19		0	4	1	1181.9333	5	0.3899011	12.8	83	29.11	830	29.75775728	9.60836795	62.25004617	0.647757281	3.19163205	20.74995383	1776731.797	0.806106472	0.467326821	0.302352721	0.360706902	0.038133499	0.150892692	0.179953489	0.15146003	0.180753413	0.006301458	0.006291721	0.718174301	0.011772064	0.033736831	0.010459485	0.033029802	0.009838345	0.00120384	0.002763051	0.002418823	0.001265244	0.003518483	0.004696151	0.001315787	0.002713296	0.002473755	0.001220274	0.003336407	0.004515763
F	19	22.86247577	1	7	2	822.0667	3	0.218178336	27.2	82	29.97	884	29.74544129	23.27530095	72.55868898	-0.224558708	3.924699046	9.441311021	1645254.754	0.722693551	0.400868318	0.296589618	0.303992136	0.036859337	0.149253419	0.151531495	0.147336199	0.152460641	0.003573671	0.00297419	0.645823379	0.011976078	0.030036321	0.008973504	0.029294248	0.008058934	0.000897794	0.00215146	0.002511344	0.001255915	0.003142614	0.00524472	0.001026467	0.002052144	0.002509338	0.00129208	0.002975284	0.005004514
M	19		0	3	4	694.6667	1	0.178605436	8.3	41	29.81	691	29.80936558	3.178739694	63.47755817	-0.000634421	5.121260306	-22.47755817	1612631.774	0.738228664	0.410728877	0.284641456	0.300448277	0.041001301	0.140170165	0.147198514	0.144471291	0.153249763	0.009106109	0.013263226	0.652436787	0.012627557	0.035638886	0.008812799	0.032109562	0.008500205	0.001310653	0.002918149	0.002677177	0.001295584	0.003105669	0.005486063	0.00143765	0.002721204	0.002425166	0.001311459	0.003157571	0.005410597
M	19		0	2	4	969.5333	5	0.466273783	2.2	76	29.12	666	29.76027966	-1.025328781	67.83240533	0.640279662	3.225328781	8.167594673	1343039.702	0.797545299	0.468728725	0.295839663	0.346754669	0.039834265	0.148681891	0.172932903	0.147157772	0.173821765	0.00325143	0.002938186	0.691592138	0.013897579	0.041346953	0.012994106	0.039499875	0.011776495	0.001015011	0.002128306	0.002793663	0.001406288	0.003534073	0.005327914	0.001267423	0.00209897	0.002923741	0.00138812	0.003408834	0.005014148
M	19		0	5	1	1064.45	4	0.151626889	23.3	52	29.69	865	29.78185428	15.38085811	69.56541806	0.091854282	7.919141893	-17.56541806	1513889.582	0.804647852	0.473834271	0.301041502	0.348852237	0.040097376	0.149853232	0.173810689	0.15118827	0.175041547	0.002502891	0.003589231	0.699526817	0.01368006	0.041618689	0.011339268	0.041435387	0.01040525	0.000964271	0.002504938	0.002667235	0.001317533	0.003627741	0.004860064	0.00115986	0.002682758	0.002717768	0.001319515	0.003732769	0.004740835
M	19		0	7	2	830	5	0.310489213	26.1	44	29.69	900	29.74544129	23.27530095	72.55868898	0.055441292	2.824699046	-28.55868898	1632272.164	0.78835566	0.456440355	0.299554458	0.341295955	0.040006196	0.148964134	0.169423162	0.150590325	0.171872793	0.004866223	0.004170138	0.693122333	0.012631594	0.036753368	0.01061845	0.036948434	0.010701708	0.000985559	0.002181376	0.002816136	0.001397377	0.00369001	0.005279573	0.001171067	0.0021796	0.002889592	0.001397745	0.003750294	0.005125126
M	19		0	3	4	918.7333	5	0.510664678	2.2	34	30.03	675	29.80936558	3.178739694	63.47755817	-0.220634421	-0.978739694	-29.47755817	1692363.045	0.785838478	0.454188022	0.296214276	0.337068353	0.041491097	0.149199391	0.169459965	0.147014885	0.167608388	0.005912266	0.004446505	0.68897458	0.012578684	0.03506139	0.010686714	0.039114775	0.011318493	0.001147508	0.002856302	0.002696053	0.001462629	0.003377762	0.00537692	0.001143785	0.002893055	0.002635664	0.001365014	0.003416466	0.0052692
F	19	19.80235639	1	7	2	979.4	2	0.103789501	24.4	60	29.79	878	29.74544129	23.27530095	72.55868898	-0.044558708	1.124699046	-12.55868898	1476893.91	0.723507621	0.420514503	0.273803428	0.326999323	0.038017626	0.135803937	0.162473117	0.137999491	0.164526207	0.005694654	0.004975239	0.651827405	0.010904372	0.026644974	0.007171741	0.027847227	0.007887364	0.000969806	0.002195351	0.002419199	0.001199883	0.003359957	0.005051683	0.001203743	0.002246336	0.002539993	0.001227847	0.003396046	0.005115533
F	19		0	12	3	1079.0167	4	0.676600116	-3.3	71	29.99	554	29.82503538	0.942769991	72.78154243	-0.164964621	-4.242769991	-1.781542433	1479507.406	0.79741811	0.443199828	0.329895776	0.33377895	0.043598295	0.167394191	0.167612206	0.162501586	0.166166744	0.003297584	0.002961053	0.716397679	0.012914974	0.029242165	0.007171103	0.034997392	0.009095662	0.001483467	0.002735911	0.003139558	0.001520303	0.004002886	0.005260805	0.0013639	0.002805596	0.003229453	0.001343285	0.00383898	0.005194296
M	19		0	3	4	684.8	5	0.236112709	1	93	29.47	680	29.80936558	3.178739694	63.47755817	0.339365579	-2.178739694	29.52244183	1581757.961	0.818204828	0.488480759	0.304086223	0.357511291	0.039454835	0.153055247	0.179248415	0.151030976	0.178262875	0.00196604	0.001943218	0.707719615	0.013529756	0.042419511	0.009683656	0.047941722	0.009966316	0.001006349	0.002383803	0.002850942	0.001262962	0.003231405	0.005146805	0.001179384	0.002512015	0.002943687	0.001198603	0.003115015	0.004944182
F	20		0	3	4	688.5	4	0.102409732	5	76	29.84	697	29.80936558	3.178739694	63.47755817	-0.030634421	1.821260306	12.52244183	1225514.865	0.881806522	0.504016484	0.333630221	0.378510051	0.046852961	0.169227238	0.190266437	0.164402983	0.188243614	0.005569333	0.005069135	0.773826182	0.01294305	0.037595464	0.015302548	0.039596664	0.014957469	0.001263469	0.002820447	0.003295921	0.00158105	0.004178652	0.006133259	0.001323281	0.00287112	0.003392697	0.001477501	0.00410962	0.006148926
F	20		0	10	3	684.3	5	0.316172122	13.3	37	29.73	659	29.79867478	12.27752642	75.61049481	0.068674775	1.022473582	-38.61049481	1245216.404	0.811148967	0.490757538	0.28673569	0.357330127	0.041057924	0.143857242	0.179590525	0.142878448	0.177739602	0.002325058	0.002378061	0.692586701	0.012839134	0.046035854	0.013539655	0.045387613	0.013880318	0.001176342	0.002531929	0.003167642	0.00125946	0.003808816	0.005165769	0.001187183	0.002564374	0.003416595	0.001250947	0.003824235	0.004819564
F	20	19.73942586	1	4	1	1078.1833	3	0.832778653	6.7	100	29.33	804	29.75775728	9.60836795	62.25004617	0.427757281	-2.90836795	37.74995383	1657590.459	0.743614922	0.426129992	0.285934249	0.313165419	0.036183244	0.142328762	0.157273765	0.143605488	0.155891653	0.00587063	0.005855487	0.649370831	0.013237528	0.036365255	0.008368231	0.039467288	0.007722233	0.001023956	0.002398843	0.002440772	0.001221834	0.00338431	0.004421961	0.001084164	0.002315107	0.002521853	0.001204821	0.003390162	0.004238924
F	20		0	5	1	645.7	5	0.644338892	10	28	29.93	863	29.78185428	15.38085811	69.56541806	-0.148145718	-5.380858107	-41.56541806	1392475.623	0.836051979	0.478908143	0.317547885	0.347972278	0.04478714	0.158442908	0.174097326	0.159104977	0.173874952	0.004924323	0.005214669	0.724207725	0.014450881	0.042149248	0.013305368	0.042963625	0.013500129	0.001128781	0.003051041	0.003039694	0.001577406	0.003593456	0.006024091	0.001198297	0.003097648	0.003267274	0.00158703	0.003557908	0.005554496
M	20		0	8	2	571.45	5	0.402473079	22.8	66	29.73	841	29.78031655	22.34949826	73.60591133	0.050316555	0.450501738	-7.60591133	1579300.841	0.780263626	0.468095373	0.282531579	0.345160594	0.042228813	0.142278769	0.172396265	0.14025281	0.172764329	0.003087062	0.002661178	0.678027738	0.014821115	0.04029264	0.010925784	0.039768041	0.01026106	0.001074589	0.003145696	0.002666876	0.001577027	0.003660291	0.005058821	0.001156271	0.003056669	0.002816373	0.001369087	0.003673714	0.005028111
F	20	21.28662623	1	3	4	814.5	3	0.501138078	2.2	32	29.76	728	29.80936558	3.178739694	63.47755817	0.049365579	-0.978739694	-31.47755817	1580559.478	0.732292594	0.452904215	0.251429669	0.334965597	0.037416498	0.125967409	0.167831867	0.125462259	0.16713373	0.004246914	0.003751014	0.634168855	0.013491172	0.039938769	0.008642383	0.039119755	0.008502622	0.001015843	0.002634194	0.002597814	0.001284988	0.003280357	0.004640256	0.001185972	0.00256928	0.002562004	0.001293656	0.003110101	0.004543961
M	20		0	5	1	1142.5333	5	1.753679971	21.1	34	29.53	854	29.78185428	15.38085811	69.56541806	0.251854282	5.719141893	-35.56541806	1582372.44	0.749139058	0.442439437	0.274092569	0.313282107	0.038253952	0.136892242	0.156468097	0.137200327	0.15681401	0.003184964	0.003913933	0.636377046	0.013902226	0.045373262	0.012474181	0.044006644	0.010396351	0.001050195	0.002455111	0.002768122	0.001244461	0.003412597	0.004863457	0.001038378	0.002561913	0.002559069	0.001086912	0.003335877	0.004714061
M	20		0	4	1	1106.3167	5	0.27230473	16.1	78	29.83	827	29.75775728	9.60836795	62.25004617	-0.072242719	6.49163205	15.74995383	1793282.815	0.791959856	0.439182103	0.319508574	0.324193548	0.03763935	0.159808944	0.163046106	0.15969963	0.161147442	0.003864979	0.005663914	0.694052796	0.014109375	0.038483891	0.01080142	0.037951181	0.010914899	0.000982667	0.002170266	0.002409046	0.001398385	0.00302094	0.005108229	0.001047464	0.002277555	0.002389138	0.001292323	0.002966626	0.00510098
M	20		0	4	1	833.6167	5	0.431104221	15	87	29.14	767	29.75775728	9.60836795	62.25004617	0.617757281	5.39163205	24.74995383	1341771.244	0.900437392	0.510159427	0.352115972	0.368665114	0.044752785	0.17594658	0.1836137	0.176169392	0.185051413	0.003440452	0.002942007	0.775488623	0.016504229	0.047990371	0.015147589	0.047332062	0.013840139	0.001219433	0.002198512	0.003184671	0.001335399	0.002927772	0.006610218	0.001480059	0.002314329	0.003609185	0.001532452	0.003343416	0.006752492
F	20	18.79439131	1	2	4	867.7333	2	0.139810915	-6.7	50	29.45	648	29.76027966	-1.025328781	67.83240533	0.310279662	-5.674671219	-17.83240533	1649358.246	0.737772405	0.424852217	0.286830596	0.314444426	0.039706353	0.142479556	0.155198385	0.14435104	0.159246041	0.002991648	0.003055855	0.649438604	0.013422008	0.034710288	0.00850931	0.035426627	0.00825224	0.001071629	0.002219469	0.002873299	0.001170031	0.003161472	0.005135028	0.001190221	0.002323813	0.002989041	0.00119495	0.00339235	0.005637102
F	20	19.22448432	1	3	1	1041.1167	3	0.708728069	7.2	86	29.26	754	29.80936558	3.178739694	63.47755817	0.549365579	4.021260306	22.52244183	1556361.415	0.736549357	0.439116825	0.266227728	0.324412105	0.039450991	0.132242129	0.161282181	0.133985599	0.163129924	0.004940305	0.005875114	0.64395971	0.012610567	0.037062792	0.008900246	0.037273283	0.008678126	0.000957554	0.002650027	0.002693655	0.001445872	0.003464427	0.005208366	0.001150568	0.002633386	0.00278605	0.001341719	0.003414567	0.00516204
F	20		0	5	1	875.6333	5	0.73614118	17.2	33	30.06	869	29.78185428	15.38085811	69.56541806	-0.278145718	1.819141893	-36.56541806	1407795.055	0.803925966	0.454488042	0.306112489	0.337432651	0.040998155	0.153313384	0.169145901	0.152799105	0.16828675	0.00522569	0.00560323	0.699782019	0.014307906	0.03650922	0.014787238	0.037704778	0.014180544	0.001058464	0.002472164	0.002808079	0.001565143	0.003425428	0.005369958	0.001321925	0.002588942	0.002742658	0.001516414	0.003370519	0.005239399
F	20		0	4	1	777.2833	5	0.617197857	11.7	25	29.69	776	29.75775728	9.60836795	62.25004617	0.067757281	2.09163205	-37.25004617	1314681.312	0.810770633	0.456579785	0.32347315	0.338491851	0.039424003	0.161582798	0.169997002	0.161890352	0.168494849	0.003483354	0.002416859	0.710534947	0.013619651	0.038437909	0.011603496	0.03849488	0.011735087	0.001117761	0.002202131	0.003121821	0.001335533	0.003655182	0.004826797	0.001176711	0.002232404	0.003087288	0.00127955	0.00358064	0.00476412
M	20	23.62753556	1	3	1	1081.6667	3	1.533107225	7.2	86	29.26	754	29.80936558	3.178739694	63.47755817	0.549365579	4.021260306	22.52244183	1869108.255	0.733975679	0.426167504	0.284157786	0.317540302	0.036192125	0.140662917	0.158192561	0.14349487	0.159347741	0.003089441	0.003105278	0.646142812	0.012302391	0.035112519	0.007627167	0.036526937	0.007448097	0.000928999	0.002211643	0.002534471	0.001332347	0.002917969	0.005040104	0.001109353	0.002279697	0.002591717	0.00119656	0.003152787	0.004651362
F	20		0	8	2	796.1	5	0.604149296	31.1	50	29.72	845	29.78031655	22.34949826	73.60591133	0.060316555	8.750501738	-23.60591133	1194392.385	0.816257716	0.482477748	0.30427351	0.364179104	0.043617994	0.152336169	0.183083649	0.15193734	0.181095455	0.002866897	0.002798829	0.721518926	0.012351134	0.037827853	0.010796452	0.035902104	0.010143651	0.001131789	0.002993237	0.003033593	0.00147933	0.003778574	0.005703821	0.001345454	0.002934044	0.003045565	0.001482344	0.003728339	0.005065756
M	20		0	1	4	612.7	5	0.279284237	-7.2	34	29.98	565	29.79326689	-2.226240227	69.51486615	-0.186733112	-4.973759773	-35.51486615	1778957.784	0.798760382	0.46099387	0.292969637	0.340650935	0.037334781	0.145422501	0.168979949	0.147547136	0.171670986	0.007446945	0.009898267	0.691786652	0.013761709	0.040279427	0.012921723	0.042175537	0.011716973	0.001075349	0.002201176	0.002325294	0.001205256	0.003444714	0.004793312	0.001068828	0.002230632	0.001993976	0.001236286	0.003472539	0.004756043
M	20		0	4	1	862.4833	5	2.383505788	7.8	34	29.67	784	29.75775728	9.60836795	62.25004617	0.087757281	-1.80836795	-28.25004617	1680635.463	0.787878769	0.451895743	0.29952755	0.350615005	0.039257175	0.151275698	0.176786733	0.148251853	0.173828273	0.007536435	0.007431951	0.707657705	0.011515049	0.030510483	0.008832254	0.030797339	0.009238529	0.001153552	0.002661791	0.002903366	0.001279695	0.003450719	0.004541734	0.001403576	0.002819529	0.002708678	0.001109104	0.003505103	0.004738029
M	20		0	3	4	998.25	5	1.831542997	2.2	44	30.43	683	29.80936558	3.178739694	63.47755817	-0.620634421	-0.978739694	-19.47755817	1642929.485	0.82212232	0.469177105	0.320812426	0.349802536	0.039083844	0.160557837	0.174601737	0.160254588	0.175200798	0.003495463	0.002997329	0.719651759	0.013432348	0.038302253	0.011905137	0.040373674	0.01142088	0.001031085	0.002575887	0.002630667	0.001215573	0.003394911	0.004958399	0.00127157	0.002585625	0.002712472	0.001281552	0.003442753	0.005007701
F	20		0	6	1	662.45	5	1.041616765	19.4	76	29.92	912	29.71503423	19.97649777	72.6694696	-0.204965771	-0.576497773	3.330530401	1398208.992	0.793590948	0.454208814	0.304207403	0.321273752	0.041760567	0.150817569	0.159764152	0.153389834	0.1615096	0.002648317	0.004703446	0.678270831	0.013862734	0.043261201	0.012118718	0.047039248	0.013668772	0.001450498	0.002704031	0.003015501	0.001446851	0.003222909	0.005130921	0.001373972	0.00285172	0.002929462	0.001432547	0.003321177	0.005131279
F	20		0	8	2	954.5167	4	0.776904423	30	59	29.9	850	29.78031655	22.34949826	73.60591133	-0.119683445	7.650501738	-14.60591133	1535300.875	0.793832675	0.461920283	0.30376033	0.355789946	0.038875116	0.152463369	0.175535919	0.151296961	0.180254026	0.002744283	0.003305671	0.707532402	0.011785573	0.033199095	0.010483027	0.032948656	0.009998822	0.0011416	0.002621766	0.0026359	0.001277665	0.00322712	0.00510102	0.001184784	0.002653747	0.00266241	0.001384419	0.002808244	0.00485794
M	20	21.95290384	1	12	3	1042.9	3	0.628296821	3.3	79	29.79	556	29.82503538	0.942769991	72.78154243	0.035035379	2.357230009	6.218457567	1773472.622	0.747056923	0.462418053	0.258037577	0.350911962	0.037129414	0.129243504	0.174827634	0.128794074	0.176084328	0.003887289	0.004424596	0.65692829	0.012180058	0.035932046	0.007963754	0.037034685	0.007614383	0.000963928	0.002567731	0.002557694	0.001267119	0.003169601	0.004603229	0.001167258	0.002634549	0.002513938	0.001099143	0.003343553	0.004277258
M	20		0	6	1	1085.85	5	0.389208839	25	23	29.73	902	29.71503423	19.97649777	72.6694696	-0.014965771	5.023502227	-49.6694696	1703525.458	0.779020351	0.459656141	0.279707621	0.346951633	0.039412384	0.140460255	0.17321628	0.139247367	0.173735353	0.007539541	0.006473693	0.683796058	0.011567071	0.034831238	0.010773012	0.037069596	0.01127638	0.001032565	0.002488545	0.002752292	0.001228687	0.00356179	0.004922145	0.001248705	0.002606007	0.00292106	0.001258214	0.003463288	0.00489391
F	20		0	11	3	885.75	4	0.112293512	16.1	43	29.88	582	29.86179729	6.367925824	70.79552182	-0.01820271	9.732074176	-27.79552182	1619093.171	0.800415333	0.460835617	0.306663146	0.344775588	0.038789615	0.153047287	0.172385678	0.153615859	0.17238991	0.002893348	0.002981854	0.699376062	0.013282682	0.03835258	0.01289092	0.038254809	0.011698215	0.001113833	0.002129031	0.00250455	0.001418695	0.003684593	0.004937208	0.001171149	0.002556925	0.002775072	0.001314748	0.003646362	0.004551313
F	20		0	4	1	997.2667	5	0.794251454	22.8	11	29.9	827	29.75775728	9.60836795	62.25004617	-0.142242719	13.19163205	-51.25004617	1426511.881	0.759364863	0.422323213	0.306587365	0.304505056	0.038450433	0.15505831	0.154503727	0.151529055	0.150001329	0.002423464	0.002083334	0.657710329	0.013533781	0.037820365	0.012108977	0.04050131	0.011391843	0.000973003	0.002093007	0.002422412	0.001333603	0.003538702	0.005229329	0.001024948	0.002024379	0.002648138	0.001377065	0.003460048	0.004879875
M	20		0	4	1	863.3333	5	0.264055099	11.7	26	29.68	779	29.75775728	9.60836795	62.25004617	0.077757281	2.09163205	-36.25004617	1678949.2	0.767709351	0.449713723	0.286669904	0.331092505	0.038038078	0.144176253	0.167284977	0.142493651	0.163807528	0.005424464	0.003364247	0.667849689	0.012873052	0.0399538	0.010408713	0.039318283	0.010005187	0.001136425	0.00235832	0.00279943	0.001424462	0.002660533	0.004743681	0.001286579	0.002249264	0.002879241	0.001080438	0.003243636	0.004606631
F	20		0	5	1	672.6667	5	0.325520705	21.1	73	29.78	893	29.78185428	15.38085811	69.56541806	0.001854282	5.719141893	3.434581944	1298543.835	0.787676143	0.458737913	0.293483222	0.34052011	0.039927031	0.146928365	0.170408814	0.146554857	0.170111296	0.003028392	0.005649482	0.68636121	0.013181072	0.038203793	0.011889472	0.039700085	0.011941068	0.001147362	0.002745537	0.002948534	0.001247397	0.003434385	0.004987433	0.001274274	0.002798596	0.002826089	0.001332724	0.003446784	0.004391457
F	20		0	10	3	1087.0833	5	0.165016581	15.6	56	29.66	694	29.79867478	12.27752642	75.61049481	0.138674775	3.322473582	-19.61049481	1505335.313	0.778987904	0.443363428	0.303442728	0.326945512	0.040431523	0.152304523	0.164522467	0.151138206	0.162423045	0.002332105	0.00281904	0.679047167	0.012204656	0.036589788	0.012251623	0.03841483	0.012522127	0.001086137	0.002694948	0.002768287	0.001446588	0.003590429	0.00533157	0.001227833	0.002674421	0.00274962	0.00147987	0.003462019	0.004774019
F	20		0	6	2	866.1167	5	0.508449577	25.6	35	29.47	912	29.71503423	19.97649777	72.6694696	0.245034229	5.623502227	-37.6694696	1276024.885	0.818336705	0.466906866	0.317869798	0.347411548	0.039923986	0.158774259	0.174777288	0.159095539	0.17263426	0.00376035	0.003537157	0.716466868	0.012271312	0.039182857	0.011399778	0.039510515	0.01214945	0.001255461	0.002724242	0.003058483	0.001353187	0.003145785	0.004806803	0.001304442	0.002661939	0.003087714	0.00133477	0.003305813	0.004537607
F	20		0	4	1	889.85	5	0.382690696	10	74	29.46	784	29.75775728	9.60836795	62.25004617	0.297757281	0.39163205	11.74995383	1350820.34	0.799771789	0.470219112	0.300541528	0.348325033	0.04272737	0.150140453	0.174169129	0.150401075	0.174155904	0.002449326	0.002256111	0.699318126	0.01285678	0.039461502	0.011283292	0.038676128	0.010940389	0.001368724	0.002659569	0.002970417	0.001329859	0.004077152	0.005609702	0.001231992	0.002874179	0.003209901	0.001308686	0.00394042	0.005208687
F	20		0	8	2	953.75	5	1.204619642	31.1	42	29.65	861	29.78031655	22.34949826	73.60591133	0.130316555	8.750501738	-31.60591133	1266456.802	0.794950131	0.472047393	0.292671622	0.344629703	0.041594786	0.14675116	0.168326942	0.145920462	0.176302761	0.001586158	0.001722996	0.685336916	0.012494307	0.042306931	0.012416926	0.042628852	0.012713975	0.001322272	0.002125773	0.002695552	0.001370674	0.003665107	0.005183912	0.001281923	0.00264249	0.002794173	0.001324956	0.003881617	0.005142852
F	20		0	11	3	943.25	5	1.179323556	11.1	66	29.93	594	29.86179729	6.367925824	70.79552182	-0.06820271	4.732074176	-4.795521824	1360913.78	0.740182086	0.404735096	0.298652216	0.28638006	0.042884421	0.149705325	0.145334899	0.148946891	0.14104516	0.002635068	0.00306184	0.637006178	0.012545468	0.037289945	0.015223374	0.03751788	0.013361758	0.000948848	0.00267629	0.002893717	0.001534043	0.003655706	0.005693381	0.001007485	0.00270774	0.003039281	0.001573796	0.003816186	0.004945501
M	20		0	1	4	819.8833	5	0.60440839	5	57	29.75	572	29.79326689	-2.226240227	69.51486615	0.043266888	7.226240227	-12.51486615	1745066.39	0.797729535	0.436532337	0.322064072	0.323585918	0.037612896	0.164222621	0.164693941	0.15784145	0.158891977	0.004573809	0.005602652	0.697437131	0.013519371	0.037897928	0.014066227	0.036341884	0.012652814	0.001104084	0.002230345	0.00256294	0.001229982	0.003005444	0.004909785	0.001130731	0.002230173	0.002667578	0.00114775	0.003085212	0.004676384
F	20		0	9	2	643.5833	5	0.772174261	25	71	29.54	770	29.85300071	18.61549701	75.96733546	0.313000707	6.384502987	-4.967335457	1056376.111	0.901147792	0.536348484	0.327833143	0.408798269	0.045879493	0.164446146	0.204373339	0.163386997	0.20442493	0.004238642	0.003447825	0.795107744	0.014586377	0.039369879	0.012794307	0.040751206	0.013253234	0.001216423	0.002738324	0.00312455	0.001501075	0.004313899	0.005730251	0.001342798	0.002790578	0.003081478	0.001451945	0.004335672	0.005738202
F	20		0	6	1	989.8333	5	0.627795743	23.3	43	30.04	911	29.71503423	19.97649777	72.6694696	-0.324965771	3.323502227	-29.6694696	1380896.241	0.839596029	0.49029085	0.316258095	0.368217956	0.042250097	0.15874285	0.183060547	0.157515244	0.185157409	0.004408369	0.003341815	0.737755941	0.012883227	0.03945749	0.011242554	0.039638749	0.011979539	0.001277721	0.002353978	0.002670367	0.001279531	0.003793334	0.005484482	0.001384246	0.002441892	0.002954168	0.001197918	0.003881537	0.005514317
M	20		0	3	1	621.2667	5	0.395345991	2.8	89	29.65	754	29.80936558	3.178739694	63.47755817	0.159365579	-0.378739694	25.52244183	1554717.866	0.827514772	0.497161767	0.298576885	0.363497001	0.042548556	0.148369833	0.181927702	0.150207052	0.181569299	0.002427128	0.00307194	0.712995665	0.015274604	0.044455333	0.011877139	0.045838542	0.011653111	0.001113257	0.002524509	0.002863606	0.001380636	0.003502758	0.005930143	0.001186196	0.002812407	0.002926512	0.001310591	0.004085757	0.005345729
F	20		0	6	2	826.8833	4	0.660960826	25.6	74	29.72	911	29.71503423	19.97649777	72.6694696	-0.004965771	5.623502227	1.330530401	1574049.573	0.805460655	0.455300769	0.297638618	0.340618231	0.039122021	0.148046353	0.16929556	0.149592265	0.171322671	0.012388936	0.008809189	0.702916184	0.013112611	0.036597323	0.01400515	0.037180087	0.013954325	0.001118961	0.002290271	0.002715607	0.001449573	0.003251676	0.005244308	0.001091452	0.002352721	0.00298523	0.001433309	0.003198184	0.004746166
F	20		0	5	1	885.6833	5	1.509209482	17.2	84	29.89	879	29.78185428	15.38085811	69.56541806	-0.108145718	1.819141893	14.43458194	1470278.283	0.798800481	0.47151073	0.296873858	0.353922786	0.039240191	0.148176548	0.178535101	0.14869731	0.175387685	0.002452053	0.003612785	0.699428255	0.011979637	0.039157077	0.011159928	0.03873396	0.011072122	0.001026812	0.00249531	0.002886936	0.001189639	0.002670651	0.005774621	0.001067825	0.002462663	0.00306731	0.001251464	0.003418537	0.004584642
F	20	30.99942041	1	10	3	1095.4333	3	1.072301296	11.1	50	29.81	664	29.79867478	12.27752642	75.61049481	-0.011325225	-1.177526418	-25.61049481	1584625.216	0.739571091	0.454091104	0.259451543	0.341461949	0.037697873	0.12987805	0.171339597	0.129573493	0.170122351	0.003649191	0.004703447	0.648917903	0.011610632	0.036480677	0.007824248	0.038049628	0.007619657	0.001074387	0.002095511	0.002849696	0.001152323	0.003112723	0.005098177	0.001053561	0.002276059	0.00293855	0.001099692	0.00309783	0.005035828
M	20		0	10	3	828.4833	5	0.426588712	8.3	52	29.76	664	29.79867478	12.27752642	75.61049481	0.038674775	-3.977526418	-23.61049481	1644988.946	0.824388519	0.457950221	0.333321926	0.331270951	0.041086598	0.168061498	0.166796242	0.165260428	0.164474709	0.002978561	0.002240562	0.713912357	0.014508608	0.041785509	0.012935345	0.042701016	0.012691879	0.0010456	0.002609136	0.002551507	0.001511196	0.00366428	0.005543624	0.001098123	0.002526582	0.002619896	0.001452776	0.003589082	0.005085019
F	20		0	6	1	1026.7167	5	0.544283451	30	37	29.77	914	29.71503423	19.97649777	72.6694696	-0.054965771	10.02350223	-35.6694696	1480487.741	0.828878191	0.492557971	0.298988052	0.367753155	0.045466773	0.148717021	0.183207932	0.150271031	0.184545223	0.003561867	0.005795928	0.725740682	0.013421996	0.038651046	0.013176941	0.039118932	0.011327551	0.001289845	0.002591106	0.003303506	0.001370697	0.004187809	0.005902514	0.001463977	0.002763751	0.003227923	0.001422774	0.004105269	0.005746012
M	20	23.26324152	1	5	1	813	3	0.163459542	19.4	76	29.83	877	29.78185428	15.38085811	69.56541806	-0.048145718	4.019141893	6.434581944	1685556.763	0.79532237	0.447643134	0.320016527	0.323755879	0.044268459	0.159875849	0.160194125	0.160140678	0.163561755	0.003174203	0.002717262	0.695872698	0.014390735	0.039205503	0.010027488	0.039507836	0.010057389	0.001597039	0.002745265	0.00362444	0.001415793	0.003632568	0.005722264	0.001561976	0.002774454	0.003178238	0.001299689	0.003539187	0.005822349
M	20		0	5	1	577.3833	6	0.141424059	10	66	29.81	877	29.78185428	15.38085811	69.56541806	-0.028145718	-5.380858107	-3.565418056	1453721.176	0.765944679	0.466810474	0.273250833	0.352356614	0.040501577	0.137073853	0.176905333	0.13617698	0.175451281	0.002891201	0.002036567	0.673388274	0.012536861	0.037127133	0.009328543	0.036650013	0.009513723	0.001355281	0.002466154	0.002709116	0.001406116	0.003458366	0.00509974	0.00136952	0.002517402	0.002833762	0.001268606	0.003588033	0.005069954
F	20		0	4	1	639.3333	5	0.147568741	7.2	61	30.16	819	29.75775728	9.60836795	62.25004617	-0.402242719	-2.40836795	-1.250046174	1371319.586	0.806601183	0.475768243	0.294935217	0.354966352	0.041731337	0.148222759	0.177697095	0.146712458	0.177269257	0.003966836	0.005344706	0.70402462	0.014098318	0.039448281	0.012469376	0.038564971	0.011691731	0.001140653	0.002673848	0.003021178	0.001382683	0.003607547	0.005399398	0.001292405	0.002668816	0.003035033	0.001392163	0.003680761	0.004949539
F	20		0	12	3	1105.5333	5	0.446600969	-7.2	51	29.36	549	29.82503538	0.942769991	72.78154243	0.465035379	-8.142769991	-21.78154243	1317021.059	0.830294241	0.480727112	0.311085673	0.364271115	0.041200556	0.156666351	0.182574031	0.154419322	0.181697084	0.005676826	0.005756476	0.731108365	0.012997362	0.036528193	0.012594332	0.037248303	0.011336417	0.001380312	0.002530408	0.002642479	0.001425793	0.003438138	0.005423148	0.001403015	0.002599882	0.002689327	0.001394814	0.003506246	0.005112978
M	20		0	7	2	734.8667	5	0.585173329	29.4	53	29.83	880	29.74544129	23.27530095	72.55868898	-0.084558708	6.124699046	-19.55868898	1625348.35	0.799163453	0.474423563	0.293990939	0.364234876	0.041906094	0.14705304	0.183442241	0.146937899	0.180792636	0.003571481	0.004083678	0.710314956	0.01310556	0.033441139	0.010558414	0.033799462	0.010194492	0.001257023	0.002769314	0.00267598	0.001386349	0.003918422	0.00507362	0.001408744	0.003036211	0.00271468	0.001370722	0.003996743	0.004698808
F	20		0	8	2	973.7833	4	0.660659199	33.3	40	29.72	861	29.78031655	22.34949826	73.60591133	0.060316555	10.95050174	-33.60591133	1348922.467	0.797901307	0.463168096	0.300148881	0.350544128	0.039871825	0.150575379	0.175151224	0.149573502	0.175392904	0.005272431	0.005316317	0.704995611	0.012446156	0.0358369	0.010901961	0.035707686	0.010553386	0.001049282	0.002829814	0.002493249	0.001342034	0.00357426	0.005104445	0.001254705	0.002773918	0.002758424	0.001340477	0.003568626	0.004611384
F	20		0	10	3	939.2167	5	3.491673863	11.7	66	29.76	706	29.79867478	12.27752642	75.61049481	0.038674775	-0.577526418	-9.610494805	1428530.506	0.722321991	0.412706931	0.287273609	0.311542133	0.041131078	0.14404721	0.15723367	0.1432264	0.154308462	0.002918034	0.002816741	0.64761554	0.012898079	0.028474086	0.007387312	0.030634698	0.00697038	0.000991368	0.002530993	0.003162131	0.001325838	0.003740487	0.004785127	0.001223705	0.002721678	0.00349856	0.001274877	0.003730967	0.004429867
F	20		0	6	2	895.8333	6	0.264253723	28.9	44	29.79	913	29.71503423	19.97649777	72.6694696	-0.074965771	8.923502227	-28.6694696	1639172.843	0.7793205	0.455794899	0.2903683	0.343069752	0.040795576	0.144606046	0.169639018	0.145762253	0.173430735	0.0047732	0.003245295	0.684346655	0.013871997	0.036013408	0.012132095	0.035925803	0.011615371	0.001083046	0.00243269	0.002854427	0.001332989	0.003497252	0.004965919	0.001327377	0.002605277	0.003039704	0.001238246	0.003540993	0.004974643
F	20		0	3	1	715.3667	5	0.456536854	5.6	60	29.49	739	29.80936558	3.178739694	63.47755817	0.319365579	2.421260306	-3.477558173	1212707.099	0.911257962	0.513927763	0.366016971	0.392519221	0.049935388	0.182560474	0.19525722	0.183456497	0.197262002	0.003704027	0.002490379	0.818412151	0.013824855	0.034225	0.01161113	0.036207836	0.011647907	0.001243911	0.002909441	0.003221635	0.001842984	0.005029244	0.006448383	0.001314662	0.002812221	0.003474293	0.001756731	0.005281655	0.005950901
M	20		0	6	1	610.95	5	0.409584464	24.4	72	29.8	901	29.71503423	19.97649777	72.6694696	-0.084965771	4.423502227	-0.669469599	1401951.693	0.795299157	0.464914527	0.289719486	0.339213334	0.041778187	0.145439753	0.169473562	0.144279733	0.169739773	0.008771629	0.005897279	0.689172414	0.012490302	0.043801723	0.011980798	0.039361128	0.01076699	0.000973928	0.002624769	0.002792892	0.001353399	0.003700769	0.005277143	0.00114255	0.002759296	0.002899458	0.001360318	0.003758475	0.005269868
M	20		0	5	1	949.7333	4	0.11444568	8.9	77	29.68	856	29.78185428	15.38085811	69.56541806	0.101854282	-6.480858107	7.434581944	1507602.692	0.795072871	0.471732153	0.295655593	0.356979771	0.041260208	0.148079942	0.17891726	0.147575651	0.17806251	0.002504241	0.002473729	0.701703995	0.013661424	0.035636113	0.010381051	0.03713485	0.00997544	0.001056379	0.002251522	0.00276545	0.001365413	0.003750391	0.005415286	0.001241176	0.002240113	0.002830852	0.001296363	0.003761137	0.005463973
M	20	20.52638958	1	5	1	1089.4167	3	0.917220959	17.8	19	29.76	877	29.78185428	15.38085811	69.56541806	0.021854282	2.419141893	-50.56541806	1635763.526	0.780090141	0.465626343	0.288597424	0.351726016	0.037159405	0.143322721	0.174479538	0.145274703	0.177246478	0.002605328	0.002971823	0.685279204	0.013004202	0.038190422	0.009273773	0.037372028	0.008187002	0.000945613	0.002256989	0.002791846	0.001227745	0.00286863	0.004957746	0.001140568	0.002312315	0.002802544	0.001081452	0.003221248	0.004872648
F	20		0	2	4	703.05	5	0.130628684	1.7	61	29.56	666	29.76027966	-1.025328781	67.83240533	0.200279662	2.725328781	-6.832405327	1323314.472	0.784499091	0.449173998	0.299566111	0.334759017	0.039866563	0.149386807	0.168042855	0.150179304	0.166716163	0.004667296	0.003196368	0.685323588	0.01400098	0.036607852	0.012066973	0.036991661	0.012532093	0.000979888	0.002635352	0.002558651	0.001344276	0.003488891	0.005133625	0.001130268	0.002587669	0.00268961	0.00141138	0.003517758	0.004879112
F	20		0	6	1	835.4833	5	0.495183352	21.1	71	29.91	914	29.71503423	19.97649777	72.6694696	-0.194965771	1.123502227	-1.669469599	1287077.96	0.902419306	0.53071199	0.331667606	0.40031041	0.044205558	0.164588764	0.199366469	0.167078842	0.20094394	0.003506004	0.003096238	0.787464942	0.015002588	0.041180878	0.01571218	0.043594484	0.014404411	0.001202103	0.002525877	0.003057546	0.001388882	0.004047463	0.005670208	0.001305205	0.002591141	0.00312079	0.001398206	0.004120108	0.005420651
M	20		0	8	2	950.1167	5	1.67144795	28.3	38	29.91	812	29.78031655	22.34949826	73.60591133	-0.129683445	5.950501738	-35.60591133	1660131.133	0.799739836	0.45181708	0.319857372	0.337399011	0.040869663	0.161026786	0.170043906	0.158830586	0.167355105	0.002307227	0.00351159	0.707689145	0.012294089	0.033965148	0.009637251	0.038242039	0.010830289	0.001285923	0.00232072	0.002722496	0.001287428	0.003833613	0.004976233	0.001507532	0.00244818	0.003004702	0.001259539	0.003722417	0.004796368
M	20		0	4	1	1088.8333	4	0.173989323	7.8	56	29.45	770	29.75775728	9.60836795	62.25004617	0.307757281	-1.80836795	-6.250046174	1718458.675	0.795535569	0.465710515	0.295527987	0.356495203	0.036291242	0.147776015	0.176940743	0.147751972	0.17955446	0.004997502	0.006921551	0.702885047	0.013146781	0.035775722	0.010183602	0.036349027	0.009447129	0.000988444	0.00223328	0.00267222	0.001185365	0.003343054	0.004351108	0.001397822	0.002368576	0.00245051	0.001050069	0.003370346	0.004199868
F	20		0	1	4	643.1833	4	0.63238529	-15	52	30.04	591	29.79326689	-2.226240227	69.51486615	-0.246733112	-12.77375977	-17.51486615	1410730.108	0.788030959	0.467448783	0.27789899	0.355300471	0.040587494	0.140132043	0.178733606	0.137766947	0.176566865	0.008662748	0.006256831	0.693205978	0.011553946	0.03456423	0.011315276	0.0355355	0.012402798	0.001380207	0.002425269	0.002724901	0.001162306	0.00386261	0.005138474	0.00138439	0.002595748	0.003103925	0.001231136	0.003905637	0.004536091
M	20		0	6	2	658.6667	5	0.691431149	18	94	29.54	913	29.71503423	19.97649777	72.6694696	0.175034229	-1.976497773	21.3305304	1912984.705	0.78387506	0.438731391	0.311275965	0.327265262	0.038000304	0.156042714	0.164175125	0.155233251	0.163090136	0.004265272	0.003803376	0.687788354	0.013068113	0.035130129	0.011791469	0.037265327	0.012367898	0.001101159	0.00249082	0.00247174	0.001273926	0.003240277	0.004863761	0.001282551	0.002347222	0.002582613	0.00127816	0.003306822	0.004640811
M	20		0	6	2	816.4833	1	0.228100124	27.2	38	29.79	914	29.71503423	19.97649777	72.6694696	-0.074965771	7.223502227	-34.6694696	1656019.741	0.78734629	0.448453524	0.315520411	0.346287471	0.039940345	0.158413825	0.173172957	0.157106586	0.173114514	0.002310661	0.002160723	0.708999953	0.013068987	0.029869149	0.008662578	0.030598246	0.008534017	0.00106291	0.002275637	0.00278481	0.001307533	0.003387882	0.005228561	0.001228729	0.002324127	0.002743204	0.001175469	0.003340057	0.005380008
M	20		0	10	3	1035.55	4	0.63043652	8.9	63	29.48	645	29.79867478	12.27752642	75.61049481	0.318674775	-3.377526418	-12.61049481	1579273.522	0.765779951	0.435055159	0.306594725	0.361592901	0.039401028	0.152362693	0.178638524	0.154232032	0.182954377	0.006867651	0.005724088	0.723640971	0.008604273	0.015214274	0.004160521	0.016642209	0.004164763	0.000944865	0.002544904	0.002645394	0.001332575	0.003625085	0.005047701	0.001230313	0.00269491	0.002779063	0.001255134	0.003754511	0.004826206
M	20		0	5	1	965.9833	5	0.337601857	25.6	52	29.53	901	29.78185428	15.38085811	69.56541806	0.251854282	10.21914189	-17.56541806	1646899.208	0.797499928	0.45213675	0.316964589	0.34019851	0.040841601	0.159537947	0.170351253	0.157426642	0.169847256	0.002774183	0.002125813	0.705782953	0.013954406	0.033603878	0.010631009	0.036144046	0.010461235	0.001184833	0.002199163	0.002844922	0.001436579	0.003534582	0.005399602	0.001182343	0.00237677	0.00296867	0.001243792	0.00385731	0.004805759
F	20		0	8	2	998.95	5	0.37160903	26.7	33	29.82	791	29.78031655	22.34949826	73.60591133	-0.039683445	4.350501738	-40.60591133	1513432.523	0.770244449	0.440237529	0.2871608	0.332499657	0.03473627	0.142537423	0.165167978	0.144623377	0.167331678	0.011109514	0.007025487	0.675740261	0.01049211	0.034868287	0.010511602	0.037154019	0.010878384	0.001081515	0.002195407	0.002454751	0.001151092	0.003103145	0.004112241	0.001203357	0.002217938	0.002468098	0.001119772	0.003114708	0.004081517
M	20		0	11	3	764.1667	4	0.88442664	11.1	35	30.01	580	29.86179729	6.367925824	70.79552182	-0.14820271	4.732074176	-35.79552182	1599432.49	0.796261804	0.443210688	0.31338908	0.331996866	0.042224977	0.158253432	0.16730027	0.155135648	0.164696596	0.009498306	0.007867165	0.708696526	0.014209227	0.033246792	0.010499537	0.034109911	0.00905765	0.001206866	0.002729218	0.002807683	0.001267387	0.003651233	0.005230168	0.001326033	0.0027838	0.002960363	0.001202927	0.003620597	0.005248362
F	20	29.5233152	1	4	1	1010.9167	3	0.343291165	8.3	50	29.35	806	29.75775728	9.60836795	62.25004617	0.407757281	-1.30836795	-12.25004617	1451859.7	0.744441767	0.448738241	0.272168086	0.322994686	0.04279959	0.136046279	0.162122928	0.136121807	0.160871758	0.001770075	0.001463158	0.643219069	0.01389542	0.041579155	0.009362475	0.040695255	0.008977727	0.001103963	0.002737179	0.002879273	0.001585897	0.004130082	0.005483381	0.001150869	0.00278863	0.002827546	0.001463365	0.003686444	0.005187829
M	20		0	4	1	761.8667	5	0.279282908	8.9	96	29.61	816	29.75775728	9.60836795	62.25004617	0.147757281	-0.70836795	33.74995383	1762858.318	0.778217958	0.447738565	0.299635294	0.333324946	0.036209943	0.150904219	0.166955462	0.148731075	0.166369484	0.004646375	0.004048539	0.681101375	0.011580341	0.036954473	0.009583924	0.040460313	0.010489669	0.00102487	0.002332519	0.002338759	0.001137357	0.003271221	0.004362234	0.001093225	0.002573491	0.002458053	0.001229651	0.003271108	0.004195005
F	20		0	4	1	981.7333	5	0.440428487	12.2	22	29.65	776	29.75775728	9.60836795	62.25004617	0.107757281	2.59163205	-40.25004617	1218406.295	0.806441172	0.453950096	0.32107485	0.347753172	0.042115672	0.159724653	0.173797814	0.161350197	0.173955358	0.003660766	0.003633107	0.722174759	0.012906614	0.030613351	0.010074882	0.031804251	0.011399235	0.00109356	0.002467404	0.002706404	0.001461992	0.003795368	0.005398528	0.00117941	0.00245936	0.002958291	0.001458545	0.003863736	0.005125138
M	20		0	12	3	958.3167	4	0.165299039	7.2	52	29.75	559	29.82503538	0.942769991	72.78154243	0.075035379	6.257230009	-20.78154243	1566435.471	0.771017397	0.44920192	0.288082743	0.329642574	0.039403474	0.14599448	0.164265491	0.142088264	0.165377083	0.00352552	0.003083753	0.666723186	0.012443921	0.04016846	0.013243252	0.038745994	0.011593902	0.001209178	0.002462214	0.002636942	0.001362329	0.003766066	0.005046106	0.001449086	0.00248226	0.00280535	0.001320961	0.003663285	0.004422206
F	20		0	6	1	1068.3833	5	0.216328609	26.1	29	29.7	913	29.71503423	19.97649777	72.6694696	0.015034229	6.123502227	-43.6694696	1404341.349	0.795751688	0.455483569	0.301312843	0.342894133	0.038906495	0.150040689	0.170398004	0.151272155	0.172496129	0.005074194	0.006811877	0.699248438	0.010786266	0.035786812	0.012263329	0.036768197	0.011600171	0.001141959	0.00219092	0.002644514	0.001177064	0.003411564	0.005426743	0.001301179	0.00225636	0.002783226	0.001254681	0.003598342	0.005026271
F	20		0	7	2	943.6333	4	2.008680493	33.3	41	29.61	878	29.74544129	23.27530095	72.55868898	0.135441292	10.02469905	-31.55868898	1449642.575	0.698212109	0.428526677	0.237286637	0.317083345	0.040749355	0.11986382	0.162897201	0.117422817	0.154186143	0.004795251	0.004152817	0.607592066	0.012348078	0.034002795	0.009982392	0.035426526	0.010327304	0.001237753	0.002774822	0.002690042	0.0014705	0.003812457	0.004596719	0.001267278	0.002617128	0.003069101	0.00144615	0.003714985	0.004601893
M	20		0	7	2	981.35	5	0.206331544	33.3	38	29.58	893	29.74544129	23.27530095	72.55868898	0.165441292	10.02469905	-34.55868898	1603917.893	0.811212972	0.444959748	0.336399623	0.33486496	0.040593724	0.168756354	0.168518119	0.167643268	0.166346841	0.002792973	0.002211709	0.719556955	0.013834561	0.03311354	0.011682456	0.035028539	0.011494042	0.001110531	0.002105095	0.002603812	0.001439662	0.003661534	0.005573353	0.001110593	0.002180349	0.002705999	0.001407678	0.003544945	0.005315796
M	20		0	7	2	879.2333	5	0.415626457	28.9	57	29.91	888	29.74544129	23.27530095	72.55868898	-0.164558708	5.624699046	-15.55868898	1637342.625	0.752707455	0.432813597	0.289897643	0.329292809	0.038062895	0.14553072	0.165333685	0.144366923	0.163959124	0.003895642	0.003666734	0.667626252	0.013205788	0.032563191	0.010532066	0.032014985	0.009559026	0.001027152	0.002345935	0.002721849	0.001118336	0.003190658	0.005044821	0.001084013	0.002424783	0.00268038	0.001140568	0.003150165	0.004821105
F	20		0	3	4	654.8667	5	0.30218312	3.3	68	30.11	699	29.80936558	3.178739694	63.47755817	-0.300634421	0.121260306	4.522441827	1411913.854	0.861244471	0.482626903	0.346941102	0.355296896	0.043357461	0.172378032	0.176216409	0.17456307	0.179080488	0.003399995	0.00339617	0.755244065	0.015084985	0.040751778	0.011597946	0.04230251	0.011271934	0.001154391	0.00266114	0.003206782	0.001503916	0.003981263	0.005237926	0.001216292	0.002613261	0.003266559	0.001387408	0.003852572	0.005090041
M	20		0	11	3	760.0833	5	1.374062489	8.3	37	30.17	582	29.86179729	6.367925824	70.79552182	-0.30820271	1.932074176	-33.79552182	1476103.368	0.794934166	0.4459928	0.306986168	0.328468511	0.037184388	0.154062294	0.165530059	0.152923874	0.162938452	0.007515734	0.010561862	0.695114457	0.011616598	0.036874653	0.010047738	0.041588009	0.011036219	0.000988616	0.002485802	0.002628203	0.001158184	0.00327389	0.004558353	0.001148361	0.002406945	0.002526043	0.001126547	0.003352543	0.004355047
F	20		0	4	1	844.4333	4	0.517412458	7	71	29.13	767	29.75775728	9.60836795	62.25004617	0.627757281	-2.60836795	8.749953826	1627660.884	0.818299446	0.47066881	0.314113604	0.360235487	0.040013249	0.158397697	0.181514498	0.155715906	0.178720989	0.004859612	0.003520266	0.725596866	0.012192958	0.033637105	0.010948841	0.035697792	0.012177905	0.001144833	0.002978446	0.002560484	0.001373136	0.003440213	0.004927009	0.001243257	0.002933412	0.002591633	0.00143353	0.00344949	0.004808127
M	20		0	3	4	894.5833	4	0.345113056	2.2	31	29.65	722	29.80936558	3.178739694	63.47755817	0.159365579	-0.978739694	-32.47755817	1489541.568	0.751562779	0.441987713	0.287459473	0.343920628	0.040277493	0.143508327	0.172840091	0.143951146	0.171080537	0.003555658	0.003286582	0.680552277	0.011442447	0.026917074	0.006043672	0.029580913	0.006098185	0.00116311	0.002333537	0.002727282	0.001278917	0.003528938	0.00536796	0.001235548	0.002327293	0.00275427	0.001207217	0.003530012	0.005145946
F	20		0	9	2	1024.8333	5	0.754738583	30	51	29.67	770	29.85300071	18.61549701	75.96733546	0.183000707	11.38450299	-24.96733546	1344261.351	0.782019061	0.449748267	0.297600792	0.325816266	0.041543261	0.150355448	0.163104002	0.147245344	0.162712264	0.003275925	0.002873846	0.674643704	0.013443591	0.03969429	0.013813608	0.041024686	0.011572526	0.001110126	0.002451607	0.003193055	0.001465712	0.004173816	0.005012269	0.001290746	0.002609091	0.003223852	0.001449346	0.004123082	0.004526798
F	20	18.24567963	1	2	4	1091.15	3	0.493693943	7.2	74	29.04	663	29.76027966	-1.025328781	67.83240533	0.720279662	8.225328781	6.167594673	1509999.822	0.750439823	0.433624136	0.284183461	0.321985712	0.040684111	0.14324229	0.161356072	0.14094117	0.16062964	0.004790133	0.005116689	0.65903143	0.013553776	0.035111196	0.009106425	0.035355368	0.011157021	0.001051788	0.002625033	0.002657881	0.001458345	0.003445298	0.005499405	0.001140994	0.002788808	0.002655431	0.001493047	0.003509934	0.005283246
M	20		0	10	3	694.5	5	0.769171951	6	71	30.09	627	29.79867478	12.27752642	75.61049481	-0.291325225	-6.277526418	-4.610494805	1435492.73	0.856211233	0.497173479	0.326535917	0.358660064	0.041625429	0.163229595	0.178535784	0.163306322	0.18012428	0.001914116	0.002017077	0.734907135	0.015373815	0.046719359	0.012770528	0.049258557	0.013274257	0.001019232	0.002377511	0.002776817	0.001360299	0.003623494	0.005784286	0.001162528	0.002401963	0.002734601	0.00131892	0.00371726	0.005565476
F	20		0	2	4	1119.95	5	0.272411554	1.7	37	29.91	629	29.76027966	-1.025328781	67.83240533	-0.149720338	2.725328781	-30.83240533	1377419.366	0.803740696	0.469818742	0.301078643	0.349230921	0.040962833	0.149973492	0.173187806	0.151105152	0.176043115	0.002599426	0.002436005	0.6986231	0.015095475	0.039010922	0.014565063	0.039827159	0.011767948	0.001136037	0.002411611	0.002825138	0.001388902	0.003644424	0.004984248	0.001330677	0.002618229	0.002880677	0.001285302	0.003685951	0.004724197
M	20	28.9746866	1	7	2	952.9	3	0.639889128	28.9	29	29.95	886	29.74544129	23.27530095	72.55868898	-0.204558708	5.624699046	-43.55868898	1630570.381	0.754529222	0.441719505	0.28511807	0.330021781	0.037893489	0.143143463	0.165553725	0.141974606	0.164468056	0.004561349	0.002778169	0.663259209	0.014792308	0.036067195	0.009025676	0.036738065	0.008186277	0.001028965	0.00227632	0.002495384	0.001243123	0.00314669	0.005508318	0.001195103	0.002188314	0.00277915	0.001244902	0.00312406	0.005072581
F	20		0	8	2	1010.1833	5	0.368774935	30.6	50	29.68	845	29.78031655	22.34949826	73.60591133	0.100316555	8.250501738	-23.60591133	1487870.762	0.833255167	0.489687541	0.308347325	0.361029189	0.043136139	0.154849174	0.181798753	0.153498151	0.179230437	0.00531612	0.003559583	0.724449174	0.015537909	0.042608002	0.012487913	0.04217201	0.011301452	0.001198962	0.002989709	0.002990313	0.001512363	0.003553467	0.005347575	0.001441994	0.00301666	0.003009603	0.001400928	0.00351872	0.005087337
M	20	20.22299468	1	3	1	1076.75	3	0.794016069	13.9	55	29.77	751	29.80936558	3.178739694	63.47755817	0.039365579	10.72126031	-8.477558173	1378014.865	0.805486231	0.478413211	0.29834268	0.344887801	0.043492274	0.148474309	0.172266026	0.14986837	0.172621775	0.002381252	0.002149033	0.693524568	0.015357382	0.044178043	0.011396902	0.044612654	0.010729783	0.001248898	0.002264852	0.002799244	0.001609199	0.004061495	0.005635716	0.001232207	0.002405634	0.003092419	0.001588372	0.004238924	0.005314529
M	20	22.59627174	1	4	1	1078.1833	3	0.837687284	12.2	55	29.78	773	29.75775728	9.60836795	62.25004617	-0.022242719	2.59163205	-7.250046174	1910303.497	0.727826758	0.408979572	0.281756202	0.312660322	0.034756781	0.141399152	0.155793552	0.14035705	0.15686677	0.007448398	0.004987794	0.643670477	0.01013907	0.030131704	0.012196858	0.030571687	0.009579891	0.000881692	0.002193055	0.002391034	0.001264406	0.002854311	0.004512843	0.000969427	0.002319265	0.002524259	0.001117048	0.003027948	0.004551737
F	20	21.03347771	1	1	4	830.45	3	0.264243126	-0.6	42	29.93	576	29.79326689	-2.226240227	69.51486615	-0.136733112	1.626240227	-27.51486615	1442405.121	0.726795811	0.445403426	0.25607988	0.332173102	0.037902666	0.127801932	0.164522473	0.128277948	0.167650629	0.002110156	0.002474825	0.633048303	0.013745514	0.036140748	0.0098837	0.038232255	0.008762032	0.000965332	0.001962278	0.003062385	0.001456734	0.003066476	0.004915609	0.001135603	0.002080483	0.002967405	0.001232594	0.003355021	0.0047183
F	20	23.17236949	1	7	2	993.55	3	0.992555661	28.3	30	29.94	886	29.74544129	23.27530095	72.55868898	-0.194558708	5.024699046	-42.55868898	1466462.389	0.710781953	0.429094242	0.25418707	0.316773598	0.038419669	0.126712339	0.157314166	0.12747473	0.159459432	0.004461008	0.004216883	0.620164793	0.012703769	0.036134987	0.008168297	0.036717682	0.007911011	0.000873122	0.002250518	0.002583974	0.001362258	0.003205878	0.005204907	0.000999139	0.002335962	0.002654074	0.001248106	0.003258999	0.005341562
F	20		0	11	3	967.8	5	0.143639903	12.2	37	30.13	622	29.86179729	6.367925824	70.79552182	-0.26820271	5.832074176	-33.79552182	1346012.959	0.809027129	0.490441762	0.283483963	0.359880612	0.042923064	0.142145231	0.179518896	0.141338731	0.180361716	0.004905451	0.005311316	0.700708005	0.012420906	0.042831163	0.011017204	0.043182942	0.010593286	0.001113808	0.002951012	0.002864088	0.00139122	0.004055236	0.005231153	0.001189662	0.002933478	0.002933553	0.001363063	0.004135399	0.005052477
M	20		0	11	3	946.2667	5	0.105252523	14	29	30.12	622	29.86179729	6.367925824	70.79552182	-0.25820271	7.632074176	-41.79552182	1568649.541	0.810697971	0.466802545	0.311485723	0.343328184	0.04313073	0.155857775	0.172454513	0.155627949	0.170873672	0.002593887	0.00245587	0.706219271	0.015949133	0.038645152	0.013878945	0.040671672	0.011234887	0.00122156	0.002559526	0.002949416	0.001343194	0.003915087	0.005593792	0.00122003	0.002558698	0.003146528	0.001375132	0.003951488	0.00535671
M	20		0	11	3	872.4833	5	0.119595811	14	29	30.12	622	29.86179729	6.367925824	70.79552182	-0.25820271	7.632074176	-41.79552182	1486552.769	0.789973302	0.452596309	0.308981342	0.344074767	0.038877194	0.154406475	0.172813124	0.154574866	0.171261643	0.003424702	0.003209775	0.701608034	0.012673482	0.034193068	0.009936008	0.034858567	0.00990022	0.001066494	0.002231135	0.002927579	0.001297835	0.003545316	0.004761822	0.001121185	0.002189495	0.002910559	0.001236821	0.003513969	0.004718568
F	20		0	9	3	707.5	5	0.494816596	23.9	71	29.94	728	29.85300071	18.61549701	75.96733546	-0.086999293	5.284502987	-4.967335457	1431805.986	0.771535397	0.442370521	0.294794251	0.328019135	0.040101802	0.148034204	0.164730864	0.146760047	0.16328827	0.006778153	0.003473934	0.67664959	0.013012028	0.035987976	0.011041929	0.037635057	0.010912233	0.001026675	0.00255279	0.002451449	0.001322735	0.003680806	0.004886905	0.001253242	0.002758963	0.002749674	0.001317078	0.003724527	0.005060532
M	20		0	9	2	797.7	5	0.790273817	23.9	34	29.79	762	29.85300071	18.61549701	75.96733546	0.063000707	5.284502987	-41.96733546	1338395.296	0.773406036	0.46065498	0.275405763	0.337472389	0.04189943	0.137226308	0.167703837	0.138179455	0.169768553	0.003389357	0.005405653	0.666981002	0.012104271	0.040797289	0.013420848	0.039727575	0.012479945	0.001205249	0.002542224	0.003234022	0.001315157	0.003672906	0.005110897	0.001315082	0.002679477	0.003226476	0.001281908	0.003794992	0.004818382
M	20		0	7	2	924.9667	5	1.327297273	31.7	50	29.83	905	29.74544129	23.27530095	72.55868898	-0.084558708	8.424699046	-22.55868898	1599345.458	0.806395512	0.457618997	0.324896872	0.352805494	0.041285639	0.162918245	0.174766871	0.161978627	0.178038623	0.00386208	0.003563645	0.72919343	0.013204402	0.029984454	0.007268974	0.032571512	0.006831982	0.001345613	0.002479952	0.00292132	0.001303096	0.003778233	0.005143417	0.001333108	0.002663715	0.002950269	0.001371749	0.003711893	0.004915323
F	20		0	4	1	900.9833	5	0.105259405	7.2	83	30.12	819	29.75775728	9.60836795	62.25004617	-0.362242719	-2.40836795	20.74995383	1257323.314	0.904165212	0.541516265	0.333080081	0.41346885	0.04774826	0.16637501	0.205433759	0.166705071	0.208035091	0.001960514	0.002302908	0.802422388	0.015497684	0.038808793	0.011485908	0.040458011	0.01111862	0.001460961	0.002762535	0.003443744	0.001750942	0.004554994	0.005408553	0.001715629	0.00321755	0.003316569	0.001535882	0.004431875	0.005285275
M	20		0	2	4	1070.55	5	0.318540292	0.6	64	29.79	606	29.76027966	-1.025328781	67.83240533	-0.029720338	1.625328781	-3.832405327	1506669.889	0.795602281	0.450615066	0.304798802	0.329116654	0.03967226	0.153197904	0.166205528	0.151600898	0.162911126	0.002759198	0.003429417	0.683690792	0.015017357	0.038764298	0.015976227	0.041270752	0.015047755	0.001161967	0.002134841	0.003073069	0.001346546	0.003347316	0.005278197	0.001095728	0.002305814	0.003026542	0.001416302	0.003359196	0.004511141
M	20		0	6	1	977.8833	5	0.345427959	14.4	87	29.53	908	29.71503423	19.97649777	72.6694696	0.185034229	-5.576497773	14.3305304	1629923.433	0.857986928	0.509322707	0.316840941	0.383824787	0.041751041	0.158443917	0.191804692	0.158397024	0.192020095	0.0036406	0.003373533	0.752701915	0.013991087	0.041940804	0.011794664	0.040985729	0.011630301	0.001088763	0.002369927	0.002725588	0.001360739	0.003514091	0.005622105	0.001275459	0.002419439	0.002845471	0.001353806	0.00386736	0.005020604
M	20		0	11	3	904.8	5	0.649806397	10	35	30.17	620	29.86179729	6.367925824	70.79552182	-0.30820271	3.632074176	-35.79552182	1377447.114	0.793559323	0.455798668	0.31080262	0.332085025	0.039576111	0.154487526	0.165208014	0.156315094	0.166877012	0.00260039	0.002109119	0.689297413	0.01272724	0.040275593	0.009797327	0.043548024	0.010656816	0.001339289	0.002155001	0.002663333	0.001253914	0.003748529	0.004826174	0.001331303	0.00243385	0.002800325	0.001259213	0.00366279	0.004660143
M	20	19.24840812	1	2	4	1044.9833	2	0.089057384	-8.3	27	29.86	639	29.76027966	-1.025328781	67.83240533	-0.099720338	-7.274671219	-40.83240533	1866829.793	0.765070284	0.428010896	0.309874765	0.323884102	0.040255946	0.154931257	0.161644831	0.154943508	0.162239271	0.004574118	0.003620844	0.685015281	0.012732709	0.030498924	0.008430442	0.032358333	0.007739217	0.001209269	0.002189862	0.002657821	0.001497191	0.003168687	0.005790673	0.001259943	0.002174864	0.00284809	0.001428357	0.003153314	0.005849328
F	20	35.44130334	1	1	4	860.8167	3	0.551908042	3.3	60	29.88	560	29.79326689	-2.226240227	69.51486615	-0.086733112	5.526240227	-9.514866145	1542094.633	0.696728967	0.410896995	0.253639927	0.299336397	0.03672213	0.128239354	0.147111536	0.125400573	0.152224861	0.004109346	0.004565284	0.601049897	0.011511291	0.037941122	0.00887358	0.036147717	0.011765685	0.001000003	0.001970826	0.003011294	0.001239937	0.002688356	0.004758009	0.001304265	0.002019396	0.003113233	0.001232674	0.002635117	0.004648093
F	20	19.52963486	1	10	3	1089.5	3	0.89647519	25.6	69	29.77	681	29.79867478	12.27752642	75.61049481	0.028674775	13.32247358	-6.610494805	1585202.56	0.713552342	0.430613677	0.253079165	0.319183753	0.036585861	0.126068077	0.158502081	0.127011088	0.160681672	0.004132784	0.004128431	0.619022873	0.01352231	0.036989216	0.008585023	0.037375224	0.009932989	0.000855727	0.002703125	0.002442022	0.001369478	0.002951484	0.004928771	0.000958426	0.002596577	0.002451043	0.001290624	0.003119791	0.004547242
F	20		0	4	1	1012.4167	4	0.236047714	17.8	18	29.85	773	29.75775728	9.60836795	62.25004617	-0.092242719	8.19163205	-44.25004617	1360190.869	0.799659831	0.460324443	0.31069469	0.344599508	0.043601969	0.154702197	0.171650575	0.155992493	0.172948933	0.003463337	0.003045087	0.708713172	0.011750851	0.036002962	0.010066234	0.035085517	0.009659086	0.00125328	0.002856437	0.003051631	0.001470308	0.004318659	0.005195006	0.001311801	0.002868274	0.00304869	0.001440239	0.004315203	0.005065907
M	20		0	8	2	915.0833	5	2.216995792	25.6	28	29.79	838	29.78031655	22.34949826	73.60591133	-0.009683445	3.250501738	-45.60591133	1403194.238	0.803245174	0.45857162	0.314383985	0.342286935	0.041148972	0.158256514	0.171193492	0.156127471	0.171093444	0.002901309	0.002021388	0.706234265	0.012812481	0.037692643	0.011592123	0.036440643	0.011391723	0.001256775	0.00238121	0.002770251	0.001358543	0.004031516	0.005210683	0.001438931	0.00223711	0.002953618	0.00138484	0.00414433	0.005004225
F	20		0	9	2	991.6833	4	1.126540036	17.2	43	29.98	736	29.85300071	18.61549701	75.96733546	-0.126999293	-1.415497013	-32.96733546	1479927.18	0.787844845	0.453758317	0.300626636	0.332594247	0.040766195	0.148968349	0.163203919	0.151658287	0.169390328	0.00380816	0.003938032	0.684249745	0.013001451	0.03958938	0.012089446	0.040525237	0.010560249	0.001054849	0.002556207	0.00272804	0.001421219	0.003716737	0.005243636	0.001199248	0.002565802	0.002907035	0.001409732	0.003677343	0.005136942
M	20		0	9	3	722.8333	5	1.262812161	22.8	53	29.5	709	29.85300071	18.61549701	75.96733546	0.353000707	4.184502987	-22.96733546	1518613.265	0.78401396	0.456133695	0.296220988	0.336816286	0.041776271	0.149028668	0.168515617	0.14719232	0.168300669	0.003383152	0.003721685	0.684800946	0.013770458	0.03814829	0.011070231	0.038961796	0.010135036	0.001156647	0.002783065	0.002861492	0.001426499	0.00367829	0.004858182	0.001213212	0.002892112	0.002979297	0.00129447	0.003608226	0.004879847
F	20		0	7	2	700.7333	5	0.370434419	24.4	82	29.89	904	29.74544129	23.27530095	72.55868898	-0.144558708	1.124699046	9.441311021	1544256.141	0.795502746	0.450039804	0.310265011	0.33307799	0.04063186	0.155297246	0.166669142	0.154967765	0.166408848	0.004870047	0.005538265	0.697931743	0.012611185	0.037465546	0.011349348	0.037834203	0.011019869	0.001185943	0.002435024	0.003086858	0.001356316	0.003385902	0.005039384	0.001348351	0.002567579	0.003152521	0.001329184	0.003452212	0.004905339
M	20		0	7	2	657.4333	5	2.023824827	21.7	73	29.53	876	29.74544129	23.27530095	72.55868898	0.215441292	-1.575300954	0.441311021	1449792.659	0.81174435	0.470365924	0.297844571	0.34819949	0.041661819	0.148856028	0.174733414	0.148988543	0.173466076	0.006021551	0.008712142	0.70580571	0.012517445	0.040175538	0.013610774	0.03898323	0.012707955	0.001034217	0.002698731	0.003013534	0.001367437	0.003541403	0.00519495	0.001289909	0.002766671	0.00308651	0.001354952	0.003658592	0.005160462
M	20	39.1549819	1	3	1	788.6	3	0.695602964	11.1	59	29.8	751	29.80936558	3.178739694	63.47755817	0.009365579	7.921260306	-4.477558173	1649778.182	0.719962243	0.404676323	0.292049196	0.29887604	0.036253359	0.146204057	0.149034979	0.145845139	0.149841061	0.002250787	0.001761206	0.633958293	0.012832695	0.032768648	0.008762087	0.035553143	0.008231713	0.001096026	0.001896922	0.003033802	0.001114998	0.002840746	0.004644806	0.001151549	0.00197869	0.00318855	0.001023835	0.002890267	0.004865684
M	20		0	8	2	748.75	5	0.499020559	26.7	54	30.1	805	29.78031655	22.34949826	73.60591133	-0.319683445	4.350501738	-19.60591133	1677640.134	0.828928071	0.469775021	0.324684383	0.35349323	0.041311005	0.162275496	0.176406394	0.162408887	0.177086836	0.003822095	0.00382442	0.730197112	0.013600891	0.036851705	0.012216506	0.036816775	0.011681886	0.001137133	0.002662967	0.002603538	0.001415739	0.003683746	0.005889344	0.001219868	0.002670418	0.002803581	0.001481784	0.003621098	0.005214766
F	20		0	2	4	1000.2667	1	0.608438857	-1.1	33	29.87	626	29.76027966	-1.025328781	67.83240533	-0.109720338	-0.074671219	-34.83240533	1665924.962	0.741212857	0.395925679	0.324089188	0.308654642	0.040436395	0.161963516	0.153181273	0.162125671	0.155473368	0.004139682	0.003995918	0.683592458	0.009330852	0.023068506	0.005334394	0.023165089	0.005737473	0.000956406	0.00258397	0.002727014	0.001340937	0.003510182	0.005362186	0.001053949	0.002490208	0.002812131	0.001375212	0.003638159	0.005272746
M	20		0	1	4	987.15	5	0.141547417	3	93	29.44	562	29.79326689	-2.226240227	69.51486615	0.353266888	5.226240227	23.48513385	1611705.499	0.856629205	0.50080476	0.323881317	0.375168284	0.04433192	0.162090108	0.188466437	0.161791209	0.186701847	0.003543575	0.002705147	0.753417473	0.013741716	0.040353278	0.011878597	0.039380954	0.011268126	0.00124663	0.002740947	0.002992544	0.001543955	0.003804417	0.006007797	0.001264685	0.002806592	0.003330695	0.001491774	0.003730148	0.005830221
F	20		0	11	3	835.3667	4	0.796455534	13.3	32	29.9	580	29.86179729	6.367925824	70.79552182	-0.03820271	6.932074176	-38.79552182	1442956.214	0.75564663	0.445209535	0.275283107	0.336029507	0.04047732	0.138528766	0.16974328	0.136754341	0.166286227	0.006783366	0.005306606	0.666824347	0.011378031	0.032794758	0.009739727	0.034510333	0.010210497	0.001055749	0.002892603	0.002693914	0.001393389	0.003729843	0.005080404	0.001257141	0.002839657	0.002795095	0.001295673	0.003670659	0.004688153
M	20		0	5	1	902.7333	5	1.201927514	17	42	29.96	867	29.78185428	15.38085811	69.56541806	-0.178145718	1.619141893	-27.56541806	1667274.826	0.732873778	0.39970102	0.299356771	0.288811083	0.037609876	0.148092479	0.145591499	0.151264292	0.143219584	0.005065212	0.003931325	0.638134422	0.013019149	0.036300374	0.01065931	0.035605528	0.010964659	0.001055435	0.002115248	0.002489152	0.001152479	0.003192095	0.004794471	0.001165615	0.001905025	0.002969576	0.001311421	0.003376648	0.004707382
M	20		0	4	1	961.7333	5	0.22207672	10	39	29.77	798	29.75775728	9.60836795	62.25004617	-0.012242719	0.39163205	-23.25004617	1516716.571	0.805858539	0.473588316	0.297270845	0.349341635	0.041061067	0.149457699	0.174965176	0.147813146	0.174376459	0.003175939	0.003741767	0.698163311	0.013780294	0.040880479	0.013782272	0.040592554	0.012490468	0.001166467	0.002429788	0.002884455	0.001402437	0.003465578	0.005380175	0.001342967	0.002465325	0.002789644	0.0012562	0.003231652	0.005392504
M	20		0	9	3	823.1667	5	1.377679003	21.7	47	29.96	714	29.85300071	18.61549701	75.96733546	-0.106999293	3.084502987	-28.96733546	1677712.127	0.804763808	0.469667189	0.306189337	0.358842455	0.041092866	0.153826854	0.181560721	0.152362482	0.177281733	0.003789983	0.002571657	0.71584921	0.013541715	0.033042141	0.010212956	0.035555027	0.01007962	0.000972813	0.002668336	0.002431526	0.001541027	0.003864251	0.005583914	0.001117653	0.002669171	0.002345814	0.00146968	0.003938459	0.005124538
M	20		0	10	3	645.7333	5	0.337128604	16.7	93	29.89	697	29.79867478	12.27752642	75.61049481	-0.091325225	4.422473582	17.38950519	1494941.489	0.81434826	0.48523899	0.299865786	0.361659571	0.04084307	0.150981027	0.183107206	0.148884758	0.178552365	0.003146076	0.003044333	0.71113265	0.012396405	0.040599649	0.010308096	0.041396336	0.01023137	0.001121649	0.002315877	0.002884595	0.001319851	0.003827641	0.005171507	0.001171551	0.002483709	0.002878775	0.001241922	0.00374998	0.005149633
M	20		0	4	1	833.85	1	0.137326862	7.8	35	30.07	804	29.75775728	9.60836795	62.25004617	-0.312242719	-1.80836795	-27.25004617	1487699.282	0.733331671	0.434354059	0.270504617	0.332454434	0.036291609	0.136344786	0.166059196	0.13415983	0.166395237	0.004349871	0.006203001	0.653201731	0.011883383	0.02983849	0.007231972	0.033769795	0.008080598	0.001052901	0.002396721	0.002429187	0.001173221	0.002734961	0.004837738	0.001121262	0.002415206	0.002368355	0.001173087	0.002643411	0.004901999
M	20		0	5	1	901.2333	5	0.832370484	17.2	90	29.51	863	29.78185428	15.38085811	69.56541806	0.271854282	1.819141893	20.43458194	1756989.439	0.807357727	0.455866126	0.315368502	0.335628067	0.039208545	0.160874683	0.171404579	0.154493819	0.164223488	0.004566277	0.003609925	0.70235146	0.012095292	0.038563521	0.011542073	0.041487842	0.013534743	0.001107064	0.002683795	0.003045892	0.001240986	0.003218346	0.005109649	0.001410481	0.002682543	0.002815156	0.001177981	0.002993245	0.004965539
F	20		0	4	1	786.5	4	0.104927309	8.3	69	29.12	767	29.75775728	9.60836795	62.25004617	0.637757281	-1.30836795	6.749953826	1366225.41	0.786518822	0.470214253	0.270757591	0.348909234	0.038850836	0.13544482	0.174669661	0.13531277	0.174239573	0.008407251	0.008359162	0.679565432	0.012311878	0.04059396	0.012611316	0.040836526	0.011744109	0.001243792	0.002503247	0.002964079	0.001426924	0.003211549	0.004705592	0.001223663	0.0024788	0.003081776	0.001258431	0.003232044	0.004685903
F	20		0	12	3	918.8167	5	0.881275016	10	93	29.51	554	29.82503538	0.942769991	72.78154243	0.315035379	9.057230009	20.21845757	1524700.838	0.785502946	0.444946825	0.305488741	0.328015034	0.042285016	0.153666223	0.165358304	0.151822518	0.16265673	0.004103756	0.003546073	0.686332499	0.014248894	0.036339522	0.012470971	0.037397172	0.012484679	0.001222141	0.002919983	0.002985045	0.001381517	0.003860364	0.005120414	0.001294418	0.00293533	0.003137534	0.00132931	0.003903389	0.005014754
F	20		0	1	4	664.75	5	0.797628745	-6.1	38	30.18	573	29.79326689	-2.226240227	69.51486615	-0.386733112	-3.873759773	-31.51486615	1169505.555	0.803356595	0.460752587	0.310969728	0.340684752	0.041226824	0.155335429	0.170017672	0.155634299	0.17066708	0.002863689	0.002517987	0.702111701	0.012279035	0.038730641	0.011653301	0.038723031	0.012055009	0.00114527	0.002533122	0.002867537	0.001250956	0.003850516	0.005503437	0.001294393	0.002559885	0.002898233	0.001276864	0.003838118	0.004654189
F	20	36.79964255	1	2	4	562.0333	2	1.066039029	-8.3	56	29.94	626	29.76027966	-1.025328781	67.83240533	-0.179720338	-7.274671219	-11.83240533	1387316.39	0.728944751	0.427998487	0.277148557	0.315429356	0.044370556	0.138888544	0.158777706	0.138260013	0.156651651	0.002408319	0.002379126	0.64375802	0.014201879	0.032534323	0.008823798	0.035051557	0.008612743	0.00110566	0.00290388	0.00261404	0.001630558	0.003820686	0.005986089	0.001149269	0.002814787	0.002801163	0.001595526	0.003798485	0.00589606
F	20	23.56733618	1	4	1	1046.5167	3	0.69821723	17.8	26	29.62	835	29.75775728	9.60836795	62.25004617	0.137757281	8.19163205	-36.25004617	1623547.888	0.725459353	0.427126146	0.273118167	0.314543079	0.036987514	0.136369671	0.157561677	0.136748496	0.156981402	0.00322251	0.00314133	0.632782798	0.013647703	0.036872457	0.008585641	0.038085664	0.007886062	0.000966587	0.002011151	0.002755385	0.001265069	0.002879065	0.005234401	0.000998246	0.001992611	0.002724958	0.001113303	0.00288738	0.005146445
M	20	29.85935908	1	4	1	1070.0667	3	0.632545033	9.4	46	29.55	809	29.75775728	9.60836795	62.25004617	0.207757281	-0.20836795	-16.25004617	1514320.816	0.775537777	0.470370439	0.280166736	0.359679892	0.038947493	0.140366291	0.179401337	0.139800445	0.180278555	0.00380527	0.002438783	0.687147041	0.012598849	0.035261485	0.00842688	0.035727304	0.007889411	0.00121084	0.002466915	0.003056156	0.001293253	0.00312622	0.00507508	0.001227943	0.002362445	0.003141078	0.001124861	0.003059457	0.004931122
M	20	20.42835711	1	2	4	1099.5167	3	0.553616672	9.4	61	29.69	655	29.76027966	-1.025328781	67.83240533	0.070279662	10.42532878	-6.832405327	1623994.644	0.817876466	0.488058106	0.301136363	0.369156852	0.038934857	0.150779749	0.184588746	0.150356614	0.184568105	0.005442444	0.002778211	0.719829708	0.014525972	0.038868047	0.009275031	0.039945575	0.008856433	0.001024326	0.002602348	0.002583137	0.001343908	0.003303521	0.005356976	0.001148588	0.002409737	0.002604565	0.001296925	0.003311649	0.005312518
F	20		0	10	3	743.2	4	0.284567829	14.4	36	29.94	661	29.79867478	12.27752642	75.61049481	-0.141325225	2.122473582	-39.61049481	1475325.791	0.7847121	0.470562553	0.282382973	0.352068048	0.038008554	0.140367267	0.175761909	0.142015706	0.176306139	0.003966853	0.003500583	0.683354117	0.012414749	0.039490871	0.011184987	0.040328381	0.010135321	0.000927049	0.002534694	0.002561061	0.001226915	0.003359936	0.00503238	0.001100299	0.002594952	0.002739463	0.001237218	0.003486349	0.004617014
F	20		0	6	1	1001.1	5	0.462820293	19.4	59	29.69	906	29.71503423	19.97649777	72.6694696	0.025034229	-0.576497773	-13.6694696	1391678.861	0.808817344	0.460364316	0.316456556	0.341293743	0.040614255	0.15865728	0.170305098	0.157799276	0.170988645	0.002018569	0.003052213	0.707024598	0.012352203	0.038722583	0.012614261	0.038615877	0.011846699	0.001074961	0.002354566	0.00324378	0.001317617	0.003538604	0.005134302	0.001162696	0.002524649	0.003155254	0.00132236	0.003576472	0.004624055
M	20		0	3	4	565.35	5	0.372913282	0.6	35	30.35	731	29.80936558	3.178739694	63.47755817	-0.540634421	-2.578739694	-28.47755817	1691204.489	0.814823405	0.463378852	0.317669083	0.353263842	0.039106448	0.157938822	0.175703279	0.159730262	0.177560563	0.003761639	0.002655622	0.720655476	0.013401514	0.034821987	0.012844396	0.03381105	0.012459522	0.001322489	0.002246387	0.002669695	0.001335794	0.00367259	0.004500757	0.001353414	0.002426436	0.002868192	0.001166447	0.003502592	0.004777128
M	20		0	10	3	971.5167	5	0.920377678	20.6	47	30.25	706	29.79867478	12.27752642	75.61049481	-0.451325225	8.322473582	-28.61049481	1695270.348	0.809739875	0.455884567	0.318173992	0.337809004	0.038969596	0.158136162	0.167876152	0.16003783	0.169932852	0.003973054	0.004334412	0.70703385	0.013138258	0.039031238	0.012536997	0.038998736	0.011671354	0.001120057	0.00237673	0.002603007	0.001255021	0.003465052	0.005105793	0.001227297	0.002574221	0.002601827	0.001216207	0.003560671	0.004764609
M	20	28.88899274	1	11	3	820.2667	3	0.336153876	5	45	29.76	580	29.86179729	6.367925824	70.79552182	0.10179729	-1.367925824	-25.79552182	1647902.116	0.7663653	0.449712346	0.291654911	0.331894669	0.037006446	0.145678502	0.165239719	0.14597641	0.16665495	0.003063107	0.002052185	0.669055317	0.012327492	0.039208822	0.008805135	0.039609756	0.008735288	0.001132288	0.002262513	0.002636928	0.001119848	0.003487464	0.004454998	0.001167484	0.002282053	0.002746462	0.001096121	0.003399352	0.00471727
F	20		0	3	1	1025.3667	5	0.536514663	6.7	22	29.64	748	29.80936558	3.178739694	63.47755817	0.169365579	3.521260306	-41.47755817	1345204.793	0.790554721	0.465233289	0.294312201	0.339077777	0.042737731	0.146572828	0.169033895	0.147739373	0.170043881	0.002539316	0.002102579	0.683593487	0.014363761	0.042067275	0.012421083	0.04106988	0.011601059	0.001048465	0.002937768	0.00274501	0.001463866	0.003619226	0.005568371	0.001197587	0.002921414	0.002953974	0.001492189	0.00347776	0.005614238
F	20		0	10	3	753.5833	5	0.183475109	13.3	72	29.7	630	29.79867478	12.27752642	75.61049481	0.098674775	1.022473582	-3.610494805	1251208.097	0.825227236	0.475623804	0.317374301	0.35679465	0.04398469	0.16043739	0.181419009	0.156936911	0.175375641	0.004137441	0.00357966	0.729665715	0.013814329	0.036268068	0.010951895	0.037098225	0.010873811	0.001393213	0.002569197	0.003367385	0.001389217	0.003874415	0.005487097	0.001436372	0.002678771	0.003389764	0.001352773	0.003866024	0.005175878
M	20		0	12	3	1035.5667	5	0.510402092	5.6	55	29.91	548	29.82503538	0.942769991	72.78154243	-0.084964621	4.657230009	-17.78154243	1554704.702	0.785562042	0.450415722	0.299117498	0.335110224	0.043066056	0.149093083	0.166888114	0.150024415	0.16822211	0.004869799	0.004275281	0.689387393	0.013905985	0.03436852	0.011809124	0.037079003	0.012010384	0.001150508	0.002514754	0.002854304	0.001560296	0.003946344	0.005294382	0.001316842	0.002502469	0.002839253	0.001584224	0.004145417	0.005125089
F	20	20.31596932	1	2	4	1050.35	3	1.342375314	0.6	96	29.68	616	29.76027966	-1.025328781	67.83240533	0.080279662	1.625328781	28.16759467	1586502.661	0.71886107	0.443058332	0.244097151	0.324746523	0.036281061	0.121769118	0.160592176	0.122328034	0.164154347	0.004849094	0.00334522	0.6152262	0.013916649	0.040164635	0.010382586	0.041206738	0.009997399	0.000952094	0.0020612	0.00245288	0.001252503	0.002613547	0.00524279	0.000949699	0.002197349	0.00267431	0.001483263	0.00242357	0.004995453
M	20		0	8	2	591.3833	5	0.639427757	18.3	54	29.82	825	29.78031655	22.34949826	73.60591133	-0.039683445	-4.049498262	-19.60591133	1468783.444	0.743766553	0.441593504	0.259347248	0.318561071	0.042208401	0.130083075	0.160044889	0.129264173	0.158516183	0.00797524	0.006246394	0.638374687	0.013234762	0.04036354	0.011749111	0.039530198	0.011987131	0.001383594	0.002122028	0.002987302	0.001328991	0.003884712	0.00523474	0.00147503	0.002240085	0.003410305	0.001336753	0.004003381	0.004907599
F	20		0	7	2	732.2667	5	0.559362232	33.9	46	29.83	906	29.74544129	23.27530095	72.55868898	-0.084558708	10.62469905	-26.55868898	1500326.019	0.790842114	0.447795615	0.313238443	0.333393147	0.041968212	0.157862518	0.169376401	0.155375925	0.164016746	0.003734922	0.002687149	0.6976545	0.013688625	0.035114901	0.011026937	0.036752212	0.010750263	0.001139219	0.002676552	0.002749669	0.001461282	0.003487242	0.005323776	0.001315247	0.00263856	0.002966689	0.001399762	0.003552894	0.005226597
M	20		0	3	4	1053.85	5	0.405728678	2.2	32	30.05	675	29.80936558	3.178739694	63.47755817	-0.240634421	-0.978739694	-31.47755817	1482142.67	0.832409069	0.457078676	0.340617189	0.332095431	0.043925596	0.169588947	0.164071954	0.171028243	0.168023477	0.003349003	0.002647923	0.725578651	0.015624272	0.040143571	0.012675973	0.039276246	0.013674055	0.001201841	0.002710535	0.002913215	0.00151706	0.004130102	0.005492386	0.001405668	0.002709388	0.002837379	0.0014896	0.004215721	0.005519374
M	20		0	3	4	716.9333	4	0.197702647	2.8	50	29.71	714	29.80936558	3.178739694	63.47755817	0.099365579	-0.378739694	-13.47755817	1306825.417	0.76998732	0.441189284	0.290023647	0.316923259	0.042373678	0.144336347	0.156980718	0.145687299	0.159942541	0.005881275	0.004813573	0.663794591	0.01404786	0.041187522	0.012882976	0.039406488	0.011583797	0.001124175	0.002671053	0.002556654	0.00148107	0.003726205	0.005256861	0.001222887	0.002688959	0.002650545	0.001454517	0.003851777	0.00525602
M	20		0	12	3	1041.0333	5	0.439456624	2.8	42	30.08	554	29.82503538	0.942769991	72.78154243	-0.254964621	1.857230009	-30.78154243	1751804.135	0.760478853	0.441381731	0.287154331	0.328922811	0.038293665	0.142799649	0.163543934	0.144354682	0.165378878	0.005317033	0.005171469	0.667851195	0.011586398	0.036139485	0.00981354	0.037342245	0.008873424	0.001094015	0.002436745	0.002693966	0.001290612	0.003611306	0.004631511	0.001160518	0.002351233	0.002768289	0.00131042	0.003462773	0.004603197
M	20		0	2	4	1014.5833	4	0.379253147	-2.2	34	30.02	648	29.76027966	-1.025328781	67.83240533	-0.259720338	-1.174671219	-33.83240533	1401199.436	0.717488156	0.406694072	0.297015408	0.328043598	0.040373268	0.148562782	0.162446472	0.148452626	0.165597126	0.00323373	0.002692693	0.679317521	0.007836215	0.0162074	0.003432987	0.016284477	0.002686056	0.000805524	0.002724737	0.002601557	0.001411719	0.003633102	0.005661364	0.000978733	0.002733087	0.002642094	0.001471382	0.0034519	0.005385886
F	20	27.43497093	1	9	3	1088.25	3	1.148332577	24.4	52	29.98	730	29.85300071	18.61549701	75.96733546	-0.126999293	5.784502987	-23.96733546	1604932.008	0.726917399	0.417296534	0.276133825	0.305083058	0.036994091	0.138521826	0.152965873	0.137611999	0.152117185	0.007944511	0.005778064	0.633815995	0.011817198	0.036625851	0.009031909	0.037708763	0.007924261	0.000964527	0.002237665	0.002272744	0.001339434	0.003532175	0.004890488	0.000955368	0.002268009	0.002548021	0.001212139	0.003517408	0.004720512
F	20		0	2	4	968.05	5	1.075184498	3.9	70	29.97	639	29.76027966	-1.025328781	67.83240533	-0.209720338	4.925328781	2.167594673	1317477.729	0.785305874	0.446696766	0.296415408	0.332277375	0.040895568	0.149313438	0.165906179	0.14710197	0.166371196	0.008666636	0.00655624	0.688532125	0.013033086	0.035454034	0.01192172	0.036449648	0.012055384	0.001211937	0.00239746	0.002711848	0.00142287	0.003886669	0.005084944	0.001185295	0.002456664	0.002700691	0.001399644	0.003904354	0.005022096
F	20		0	4	1	986.1667	5	0.239501781	7.2	90	30.06	819	29.75775728	9.60836795	62.25004617	-0.302242719	-2.40836795	27.74995383	1744441.421	0.877112858	0.484834591	0.353391013	0.375470071	0.041037205	0.177316024	0.188499264	0.176074989	0.186970806	0.00440009	0.00665726	0.78502634	0.013362845	0.031472883	0.011512396	0.035019921	0.014343044	0.001021416	0.002831508	0.002748788	0.001435875	0.003467184	0.005162455	0.001212193	0.002929304	0.002345622	0.001484773	0.003399713	0.005073544
M	20		0	3	1	770.1167	4	0.247944183	5	93	29.84	762	29.80936558	3.178739694	63.47755817	-0.030634421	1.821260306	29.52244183	1580220.335	0.793532378	0.462145672	0.299446028	0.335988581	0.03917555	0.14963075	0.167401644	0.149815277	0.168586938	0.002353026	0.002199946	0.682566011	0.012727276	0.042259107	0.01256502	0.043654292	0.011766524	0.001187113	0.002344736	0.00269222	0.001359304	0.003580513	0.005054548	0.00118629	0.002483957	0.002724873	0.001317538	0.003350735	0.004831352
F	20		0	2	4	1132.6167	5	0.893748179	3.3	68	29.97	663	29.76027966	-1.025328781	67.83240533	-0.209720338	4.325328781	0.167594673	1517343.251	0.789302618	0.445302477	0.314440635	0.332987746	0.041846168	0.158774941	0.169022503	0.155665695	0.163965243	0.002296514	0.002176172	0.696889833	0.013047344	0.034712581	0.011452583	0.035184326	0.011519411	0.001219632	0.002139331	0.002889195	0.001520948	0.003904192	0.005494802	0.001215677	0.00247874	0.002937239	0.001421498	0.003902611	0.005159544
F	20	22.11206592	1	3	1	1110.1333	3	0.787215195	7.2	61	29.79	742	29.80936558	3.178739694	63.47755817	0.019365579	4.021260306	-2.477558173	1641266.736	0.712877422	0.412791625	0.274383041	0.300167031	0.037767779	0.136385773	0.149464573	0.137997268	0.150702459	0.003299829	0.003029063	0.620859425	0.012907043	0.036014743	0.008776392	0.037817071	0.008371095	0.000930501	0.002170397	0.00282812	0.001423291	0.003055018	0.00504068	0.000964011	0.002155347	0.002901539	0.001287055	0.003098521	0.004973171
M	20		0	12	3	830.8333	4	0.557081578	1	56	30.26	548	29.82503538	0.942769991	72.78154243	-0.434964621	0.057230009	-16.78154243	1750164.777	0.789417099	0.468225882	0.29494148	0.364301953	0.046393917	0.148464886	0.183771084	0.146476593	0.180530869	0.00381964	0.004413984	0.716763731	0.012960037	0.025404637	0.006567382	0.030535411	0.007822692	0.001297764	0.0025769	0.003137705	0.001616591	0.004208404	0.005744545	0.001591679	0.002702717	0.003129877	0.001531342	0.004059675	0.005956696
F	20		0	3	4	864.7667	1	0.089892324	18.9	17	29.71	719	29.80936558	3.178739694	63.47755817	0.099365579	15.72126031	-46.47755817	1281769.834	0.862122021	0.492638752	0.349646569	0.397702831	0.047809676	0.175343472	0.198730222	0.174303097	0.198972609	0.002554905	0.002576984	0.802899155	0.012321635	0.020936832	0.006496876	0.024459462	0.006118961	0.001297659	0.002845207	0.002966211	0.001617997	0.004407578	0.006153523	0.001422486	0.003038923	0.003069038	0.001556052	0.004291878	0.006260406
F	20		0	12	3	945.5667	4	0.180546805	-1.1	43	29.88	548	29.82503538	0.942769991	72.78154243	-0.054964621	-2.042769991	-29.78154243	1520453.736	0.761239209	0.440481388	0.28562973	0.333346263	0.039665791	0.14362198	0.168571947	0.142007751	0.164774316	0.007564584	0.007546892	0.676704814	0.01258302	0.03073668	0.008474247	0.035345962	0.008836375	0.00099319	0.002626453	0.002818895	0.001175702	0.003578011	0.004927148	0.001107169	0.002699852	0.002912025	0.001146434	0.003535721	0.004881898
F	20		0	4	1	651.3667	5	0.16078115	16.1	23	30.22	839	29.75775728	9.60836795	62.25004617	-0.462242719	6.49163205	-39.25004617	1487196.044	0.854645899	0.487765324	0.337180945	0.363014455	0.040277138	0.16885275	0.182421341	0.168328195	0.180593114	0.002500746	0.002641346	0.748898461	0.013776328	0.041937107	0.011650381	0.042034875	0.010851965	0.001109538	0.002330628	0.002643633	0.001273201	0.003380321	0.005672689	0.001139527	0.002446147	0.002633278	0.00131247	0.00339814	0.005408298
M	20		0	11	3	583.05	5	0.240610639	1.1	73	30.51	582	29.86179729	6.367925824	70.79552182	-0.64820271	-5.267925824	2.204478176	1685592.404	0.778592735	0.439106643	0.307016997	0.320745288	0.038362774	0.153541524	0.161134788	0.153475473	0.159610501	0.00460924	0.004852181	0.678857082	0.012157803	0.03902622	0.010656847	0.039910004	0.009942439	0.001157516	0.002324168	0.002768166	0.001364861	0.003384389	0.004599155	0.001340716	0.002297056	0.002668439	0.001271363	0.00349788	0.004637539
M	20		0	1	4	1039.2833	5	1.028630636	10	57	29.75	584	29.79326689	-2.226240227	69.51486615	0.043266888	12.22624023	-12.51486615	1547621.095	0.789370863	0.469495851	0.284176921	0.355637879	0.039549086	0.141293734	0.176912305	0.142883186	0.178725574	0.006181552	0.005078698	0.693965651	0.013538068	0.036174811	0.010561371	0.036986314	0.010718257	0.001111125	0.002376421	0.00260264	0.001223232	0.00379589	0.004805827	0.001103371	0.002451246	0.002764242	0.001153965	0.003852816	0.00481888
F	20		0	11	3	927.9167	5	0.241871043	10	36	30.16	620	29.86179729	6.367925824	70.79552182	-0.29820271	3.632074176	-34.79552182	1406957.776	0.796895272	0.470491067	0.291775642	0.354303501	0.042938744	0.147035835	0.177057344	0.144739807	0.177246156	0.004337017	0.00459104	0.701697016	0.011750744	0.036453333	0.011175815	0.035611019	0.011114619	0.001426482	0.002429	0.003275649	0.001459745	0.004403828	0.005224464	0.001400113	0.00239993	0.003182825	0.001502106	0.00440397	0.004674554
M	20		0	3	4	769.5	5	2.140118752	14.4	58	29.76	711	29.80936558	3.178739694	63.47755817	0.049365579	11.22126031	-5.477558173	1582771.372	0.766386113	0.424639735	0.314677479	0.312169922	0.03831065	0.157859072	0.156761613	0.156818408	0.155408309	0.002491326	0.003257388	0.673727198	0.012274736	0.036347132	0.009832311	0.036610152	0.009745817	0.001235491	0.002520832	0.002881591	0.00112164	0.002868071	0.005262226	0.001220454	0.002566385	0.002860236	0.00120706	0.003152635	0.004452949
M	20		0	11	3	923.0833	5	0.330802273	9.4	44	30.43	582	29.86179729	6.367925824	70.79552182	-0.56820271	3.032074176	-26.79552182	1293900.93	0.819270607	0.48481291	0.290961116	0.362244793	0.044002596	0.145245542	0.180030175	0.145715574	0.182214618	0.005322819	0.006751135	0.713310202	0.014352722	0.036934435	0.01361132	0.040101138	0.014013206	0.001227296	0.002950303	0.003130997	0.001514026	0.003962514	0.005372513	0.001536671	0.003078675	0.003146686	0.001390369	0.003961586	0.004884763
M	20		0	5	1	784.1167	5	1.239266551	17.8	35	30.23	846	29.78185428	15.38085811	69.56541806	-0.448145718	2.419141893	-34.56541806	1554512.297	0.783161383	0.44534932	0.30413091	0.334339584	0.037831158	0.153483752	0.168463944	0.150647158	0.16587564	0.005185035	0.006110727	0.690893367	0.011302902	0.035844168	0.009830093	0.036487071	0.00941961	0.001055444	0.002481035	0.002676981	0.001200055	0.003250216	0.004991147	0.001241483	0.00247441	0.002445976	0.001175481	0.003262695	0.004866928
M	20		0	12	3	919.7667	5	0.800348941	10.6	52	29.78	548	29.82503538	0.942769991	72.78154243	0.045035379	9.657230009	-20.78154243	1344372.38	0.815707773	0.47556447	0.305455116	0.356961171	0.039704773	0.153646591	0.178260593	0.151808525	0.178700577	0.005956385	0.00481801	0.716385709	0.012985093	0.038189493	0.011223081	0.03950706	0.01042598	0.001087868	0.002480191	0.00257027	0.001461649	0.003957758	0.005009178	0.001255158	0.002454008	0.002685342	0.00145488	0.004130998	0.004438949
M	20		0	6	1	695.6	5	0.781580854	18.3	76	29.96	914	29.71503423	19.97649777	72.6694696	-0.244965771	-1.676497773	3.330530401	1539649.142	0.831360838	0.474399941	0.321956813	0.357337557	0.041636759	0.161490538	0.178264015	0.160466276	0.179073541	0.004122043	0.00380801	0.733250819	0.012630865	0.036962252	0.011828019	0.036831443	0.011939408	0.001164681	0.002449	0.003408764	0.001320885	0.003254183	0.005361936	0.001205015	0.002503492	0.003468842	0.001336343	0.003324264	0.005220345
F	20		0	10	3	682.3	5	0.565432157	19	94	29.35	669	29.79867478	12.27752642	75.61049481	0.448674775	6.722473582	18.38950519	1288122.304	0.833094805	0.490604483	0.304507329	0.35868999	0.042134974	0.152362977	0.180153614	0.152144352	0.178536376	0.0045859	0.004492198	0.718744063	0.015432308	0.044403159	0.01271269	0.045275204	0.01259531	0.001140575	0.002600064	0.002914009	0.001507543	0.003649343	0.005433024	0.001271696	0.002545876	0.002957871	0.00146927	0.003533748	0.005110074
F	20		0	7	2	596.5667	5	1.15154956	27.8	58	29.61	892	29.74544129	23.27530095	72.55868898	0.135441292	4.524699046	-14.55868898	1334031.693	0.765744926	0.440380467	0.28653618	0.325646311	0.03976967	0.142955494	0.162977661	0.143580685	0.16266865	0.005165919	0.004786318	0.665436098	0.013202235	0.036090822	0.013503202	0.037996099	0.012213203	0.001074112	0.002606085	0.002741164	0.001342547	0.003338152	0.004942236	0.001095551	0.002658707	0.002875869	0.001278605	0.003196251	0.00464974
M	20		0	7	2	565.9333	5	0.692475516	23.3	82	29.54	874	29.74544129	23.27530095	72.55868898	0.205441292	0.024699046	9.441311021	1322717.658	0.807356727	0.47258869	0.29897301	0.351669461	0.041255214	0.150481106	0.175516767	0.148491903	0.176152694	0.004951926	0.004599697	0.705252008	0.013292103	0.038674391	0.011134651	0.039949115	0.012308522	0.001146428	0.002676913	0.003069741	0.001304738	0.003400045	0.004840186	0.00127359	0.002725525	0.003261543	0.001248188	0.003325124	0.004901878
M	20		0	6	1	763.5833	5	0.686875025	15.6	86	29.56	909	29.71503423	19.97649777	72.6694696	0.155034229	-4.376497773	13.3305304	1792642.111	0.773747862	0.451443146	0.293189519	0.343766327	0.0366844	0.146333729	0.170399062	0.146855789	0.173367265	0.00218588	0.002447839	0.681367387	0.011919724	0.034896592	0.012229268	0.034909366	0.010179388	0.001126828	0.002024888	0.0024436	0.001133467	0.003225239	0.004664512	0.001331275	0.002091159	0.002417326	0.001196223	0.00340542	0.004518582
M	20		0	7	2	902.55	5	0.62244483	27.8	49	29.88	868	29.74544129	23.27530095	72.55868898	-0.134558708	4.524699046	-23.55868898	1493269.197	0.761577351	0.432306285	0.288490972	0.31448493	0.039223336	0.144355074	0.156688839	0.144135899	0.157796091	0.008077579	0.008135238	0.661804545	0.013057793	0.038485626	0.010931251	0.039555427	0.010434153	0.001141522	0.002554529	0.002848917	0.001297422	0.003603704	0.004687634	0.0011069	0.002587008	0.002844095	0.001226102	0.0034468	0.004565888
F	20		0	11	3	655.6167	5	1.119796548	11.1	72	30.27	596	29.86179729	6.367925824	70.79552182	-0.40820271	4.732074176	1.204478176	1443726.181	0.818000681	0.460241006	0.321455471	0.334903527	0.044551384	0.160375291	0.166827188	0.161080179	0.168076339	0.004723472	0.002431694	0.711710214	0.01351018	0.038272077	0.012992491	0.041044833	0.013989841	0.001308004	0.002719906	0.003008604	0.001573221	0.004325959	0.005181315	0.001357944	0.002698503	0.003043513	0.001579939	0.004329907	0.005125903
M	20		0	4	1	927.5833	5	1.719858946	17.2	17	29.32	773	29.75775728	9.60836795	62.25004617	0.437757281	7.59163205	-45.25004617	1534660.43	0.814552833	0.450444543	0.330226436	0.339408254	0.040516455	0.164579969	0.168402108	0.165646467	0.171006146	0.002911067	0.003324384	0.719425509	0.014715568	0.034573121	0.013587566	0.034824512	0.012371662	0.001090078	0.002176117	0.00277045	0.001458629	0.003846714	0.005043722	0.001065252	0.002275422	0.00294671	0.001487626	0.003799863	0.004699346
M	20		0	9	2	777.75	5	1.212468486	22.2	50	30.16	756	29.85300071	18.61549701	75.96733546	-0.306999293	3.584502987	-25.96733546	1998104.293	0.785562598	0.430535151	0.326996797	0.327960425	0.037768799	0.164178329	0.164506351	0.162818467	0.163454074	0.002394069	0.003335562	0.70139724	0.013346551	0.032076153	0.01099332	0.031414226	0.009874209	0.001116809	0.002186573	0.002449572	0.001351481	0.003236117	0.004856603	0.001207695	0.002281813	0.002451223	0.001257892	0.003231713	0.005080816
F	20		0	12	3	815.0333	1	0.117284671	0.6	45	29.68	548	29.82503538	0.942769991	72.78154243	0.145035379	-0.342769991	-27.78154243	1416292.333	0.749620665	0.440386852	0.282037041	0.337956021	0.042768713	0.141236915	0.169102367	0.140800125	0.168853655	0.004427546	0.004847234	0.674938639	0.011216752	0.02890738	0.007926542	0.029221086	0.007369594	0.001357912	0.002352339	0.003183382	0.001361654	0.004091528	0.005439767	0.00137867	0.002331934	0.00324947	0.001310323	0.0041185	0.004884938
M	20		0	1	4	881.3	4	0.319936563	5	65	29.67	595	29.79326689	-2.226240227	69.51486615	0.123266888	7.226240227	-4.514866145	1673416.309	0.729324193	0.410802204	0.295356246	0.323921253	0.038087354	0.147467955	0.161690423	0.147888291	0.162230831	0.004304069	0.003543231	0.667555982	0.010922865	0.022318176	0.006342833	0.025058259	0.005983508	0.001019651	0.00231359	0.002575928	0.001136478	0.003413018	0.004948201	0.001144366	0.00240012	0.002774862	0.001179025	0.003437399	0.004750521
F	20		0	4	1	870.9333	5	0.785034284	21.7	24	29.55	816	29.75775728	9.60836795	62.25004617	0.207757281	12.09163205	-38.25004617	1313953.318	0.812604212	0.492837112	0.288841047	0.371320619	0.037838483	0.144352452	0.184397134	0.144488595	0.186923485	0.002543241	0.002611052	0.706079583	0.011786796	0.042262004	0.012041371	0.040685235	0.011582451	0.001155292	0.002411577	0.002627034	0.001247457	0.003032984	0.004856489	0.00121534	0.002432126	0.00291053	0.001083144	0.00324494	0.004735556
F	20		0	7	2	1014.0667	5	0.60938409	30.6	45	29.58	907	29.74544129	23.27530095	72.55868898	0.165441292	7.324699046	-27.55868898	1289240.758	0.80486053	0.484469325	0.290589595	0.364849309	0.044024361	0.145727325	0.183084178	0.144862271	0.181765131	0.003427444	0.003305589	0.709860082	0.011753274	0.036434932	0.00989373	0.038309679	0.010733527	0.001195898	0.003049004	0.003031241	0.001353044	0.003741117	0.005556216	0.001387716	0.003194981	0.003152631	0.001372668	0.00367061	0.005529766
F	20		0	2	4	784.9667	5	0.269809175	1.1	92	29.46	661	29.76027966	-1.025328781	67.83240533	0.300279662	2.125328781	24.16759467	1343894.446	0.808351432	0.490041654	0.286785972	0.364807116	0.042190069	0.143304405	0.181868986	0.143481567	0.18293813	0.003407708	0.002411648	0.704029498	0.012677781	0.040314178	0.012080041	0.041782299	0.010522255	0.001187965	0.002784222	0.003268932	0.001250173	0.003612486	0.005289552	0.001370197	0.002624016	0.003284112	0.001216613	0.003694189	0.005009545
F	20		0	9	2	936.5333	5	0.89449191	27.2	41	29.93	750	29.85300071	18.61549701	75.96733546	-0.076999293	8.584502987	-34.96733546	1349032.596	0.821569474	0.476356308	0.311481031	0.348543977	0.040011635	0.157545773	0.176675149	0.153935258	0.171868828	0.004143043	0.0032825	0.709945967	0.013078631	0.04236547	0.011983995	0.045300462	0.011097063	0.001110574	0.002748785	0.002713574	0.001352599	0.003442689	0.004952215	0.001206494	0.002619507	0.002959528	0.00131346	0.003426752	0.004950214
F	20		0	11	3	829.0833	5	3.316246916	11.7	47	29.38	618	29.86179729	6.367925824	70.79552182	0.48179729	5.332074176	-23.79552182	1408112.264	0.731162583	0.400242726	0.298654762	0.2987984	0.038700749	0.148083701	0.148299296	0.150571061	0.150499104	0.002893661	0.002761854	0.644708627	0.012167283	0.03034893	0.012777532	0.030939365	0.011710643	0.001195288	0.00218484	0.002662785	0.001235768	0.003265507	0.005122674	0.001274401	0.002041457	0.002903817	0.001249829	0.003439925	0.004738188
M	20		0	10	3	722.3167	5	0.554145565	14.4	56	29.92	643	29.79867478	12.27752642	75.61049481	-0.121325225	2.122473582	-19.61049481	1555682.253	0.785896347	0.452480997	0.303453671	0.337996821	0.039663627	0.152156933	0.168535468	0.151296738	0.169461353	0.003060201	0.002722407	0.689594	0.013883812	0.037985585	0.011330977	0.035950722	0.010718898	0.001216894	0.002265758	0.002903678	0.0012221	0.003569624	0.005043446	0.001242285	0.002309726	0.00301559	0.001209116	0.003490173	0.004677819
F	20	25.67811742	1	11	3	928.8	3	0.106571628	12.8	31	29.73	571	29.86179729	6.367925824	70.79552182	0.13179729	6.432074176	-39.79552182	1248767.526	1.018290413	0.595457447	0.380752221	0.452192991	0.049930831	0.189722161	0.226380292	0.191030061	0.225812699	0.007568983	0.00628852	0.89911125	0.01856054	0.046638384	0.014021345	0.046662248	0.012307735	0.001137682	0.003333767	0.003016334	0.001664761	0.004263964	0.006652079	0.001408989	0.003392145	0.003213488	0.001575233	0.004155697	0.006313585
F	20		0	4	1	1059.7667	5	1.115754231	15	67	29.98	804	29.75775728	9.60836795	62.25004617	-0.222242719	5.39163205	4.749953826	1200378.58	0.785613818	0.461079497	0.289612872	0.333797985	0.045067449	0.146750556	0.169775189	0.142862315	0.164022797	0.002979477	0.002806615	0.677689566	0.012635514	0.039526697	0.012349937	0.042963696	0.014170529	0.001154303	0.002781622	0.003051204	0.001330497	0.004335965	0.005881728	0.001189458	0.002598264	0.003103937	0.001317084	0.004225833	0.005865983
F	20		0	1	4	778.7	4	0.817117248	-10.6	35	30.2	589	29.79326689	-2.226240227	69.51486615	-0.406733112	-8.373759773	-34.51486615	1417750.568	0.827342289	0.476079417	0.317470892	0.35888955	0.040096616	0.159948514	0.180035211	0.157522378	0.178854339	0.00601876	0.004541137	0.730767051	0.01280063	0.038109595	0.01054311	0.038271612	0.010455365	0.001156762	0.002540927	0.002846763	0.001195485	0.003215939	0.005794249	0.001312713	0.002477798	0.003006171	0.001341068	0.003292751	0.005089471
M	20		0	7	2	1067.6	5	0.056380652	28.9	48	29.74	888	29.74544129	23.27530095	72.55868898	0.005441292	5.624699046	-24.55868898	1763214.761	0.805564377	0.454389074	0.321153133	0.343334537	0.03984767	0.161948516	0.172222291	0.159204617	0.171112246	0.003032132	0.002467765	0.712899243	0.01247358	0.034488652	0.011506312	0.035353776	0.011093487	0.001055912	0.002276297	0.002847639	0.0012581	0.003623155	0.004953112	0.001193559	0.00248892	0.002998841	0.001305967	0.003736981	0.004794935
F	20		0	11	3	970.6333	5	1.337450897	9.4	36	29.94	578	29.86179729	6.367925824	70.79552182	-0.07820271	3.032074176	-34.79552182	1388884.906	0.832108546	0.475535708	0.324237484	0.352537035	0.042854523	0.163244273	0.177273844	0.160993211	0.17526319	0.00210759	0.002338423	0.727156663	0.013153142	0.039675354	0.013020517	0.039942763	0.013532511	0.001400188	0.002459167	0.003160593	0.001329556	0.003891683	0.005370855	0.001442524	0.002477167	0.003014289	0.00127462	0.003831851	0.005203887
F	20		0	10	3	878.55	5	0.384363124	8.3	86	29	630	29.79867478	12.27752642	75.61049481	0.798674775	-3.977526418	10.38950519	1507190.982	0.841448108	0.490594172	0.327175989	0.373316401	0.043524013	0.165005802	0.187826364	0.162170187	0.185490037	0.001844823	0.001490919	0.750490698	0.013033849	0.035058928	0.008683836	0.037605453	0.009749329	0.001386619	0.002468964	0.002931214	0.001427291	0.003992062	0.005368132	0.001444542	0.002686388	0.003075589	0.001386022	0.00405297	0.005078056
F	20		0	11	3	854.3167	5	0.132408683	9.4	83	29.99	573	29.86179729	6.367925824	70.79552182	-0.12820271	3.032074176	12.20447818	1304659.198	0.820509296	0.494454675	0.294278679	0.371645591	0.04419545	0.14832577	0.186904162	0.145952909	0.18474143	0.003956282	0.003310443	0.720336947	0.01306801	0.039156663	0.010954355	0.039015476	0.010562682	0.001274202	0.003042557	0.003372298	0.001347325	0.003923707	0.005404323	0.00139523	0.002982388	0.003229502	0.001307698	0.004000125	0.005256085
M	20		0	11	3	893.5167	5	0.397400106	18	68	30.19	594	29.86179729	6.367925824	70.79552182	-0.32820271	11.63207418	-2.795521824	1608532.696	0.786347087	0.445725344	0.311374779	0.332320126	0.039672803	0.155851783	0.166069419	0.155522996	0.166250708	0.003844498	0.00306963	0.692362241	0.013651199	0.035262199	0.010271784	0.037910886	0.009981271	0.001029323	0.002479092	0.00279155	0.001307589	0.003588115	0.005092716	0.001183314	0.002468647	0.002799508	0.00127178	0.003686963	0.005023522
F	20		0	2	4	941.4833	5	2.494220674	2.8	44	29.84	614	29.76027966	-1.025328781	67.83240533	-0.079720338	3.825328781	-23.83240533	1374736.322	0.756055531	0.436704077	0.295879851	0.333862537	0.04404481	0.148018103	0.167191552	0.147861748	0.166670985	0.003679542	0.004363455	0.683986245	0.012159495	0.027467449	0.0065881	0.030927458	0.006338743	0.000900536	0.003322601	0.0022752	0.001478611	0.004525886	0.005615331	0.000935816	0.003268118	0.002448324	0.00149716	0.00453607	0.005433551
F	20		0	3	4	939.8667	5	1.52421524	8.3	86	29.79	714	29.80936558	3.178739694	63.47755817	0.019365579	5.121260306	22.52244183	1560195.46	0.78823329	0.441487536	0.318404467	0.336314816	0.03838878	0.158150724	0.168594747	0.160253742	0.167720069	0.002632939	0.002313813	0.701470476	0.012469399	0.032472598	0.010952474	0.033645913	0.01043882	0.00099276	0.002274266	0.002613775	0.001318296	0.003227865	0.004943868	0.001056662	0.002424376	0.002679216	0.001317848	0.003387652	0.004804526
F	20	27.46354902	1	5	1	821.9167	3	0.289773964	26.1	60	29.68	849	29.78185428	15.38085811	69.56541806	0.101854282	10.71914189	-9.565418056	1649419.841	0.739607934	0.449866252	0.25719248	0.329574865	0.039655155	0.129473467	0.165824952	0.127719013	0.163749913	0.005722133	0.004714264	0.638458248	0.014002742	0.039240525	0.010170546	0.040667026	0.009613501	0.000984528	0.002625347	0.002591214	0.00131234	0.003554886	0.004960956	0.001116696	0.002640383	0.002590487	0.001225037	0.003483649	0.005191037
F	20		0	7	2	671.9333	4	0.436879547	23.9	60	29.44	893	29.74544129	23.27530095	72.55868898	0.305441292	0.624699046	-12.55868898	1371946.678	0.745560317	0.438907562	0.284051146	0.354778928	0.039469464	0.142021197	0.17748426	0.142029949	0.177294668	0.004718113	0.004025302	0.690043435	0.011382148	0.023238367	0.005401813	0.020690454	0.004358187	0.001100261	0.002522255	0.002935027	0.001226943	0.003313248	0.005071334	0.001057476	0.002462559	0.003109013	0.00123999	0.003369227	0.00484166
M	20		0	12	3	948.8	4	0.732589679	-2.2	35	30.2	559	29.82503538	0.942769991	72.78154243	-0.374964621	-3.142769991	-37.78154243	1664461.146	0.795312647	0.454395015	0.315718052	0.356924431	0.038545207	0.158696166	0.180117204	0.157021886	0.176807227	0.005677213	0.004930184	0.723955186	0.010163469	0.027847571	0.006311953	0.030632496	0.006106541	0.001195642	0.002352353	0.002684953	0.001311836	0.003426034	0.004954637	0.00125446	0.002515168	0.002681829	0.001303605	0.003350394	0.004714499
M	21	26.32007036	1	2	4	868.9167	3	1.84927815	1.1	92	30.3	658	29.76027966	-1.025328781	67.83240533	-0.539720338	2.125328781	24.16759467	1974705.984	0.711226386	0.415112878	0.251613771	0.31317821	0.033358384	0.126748626	0.157028468	0.124865146	0.156149742	0.015594423	0.010307762	0.626296834	0.01132761	0.032628148	0.006798126	0.035286823	0.007865272	0.000817742	0.002218507	0.002152422	0.001096214	0.002577194	0.004459702	0.001064969	0.002311129	0.002488978	0.001157337	0.002698326	0.004452612
F	21		0	6	2	1015.7167	5	0.11104529	27.2	74	29.8	912	29.71503423	19.97649777	72.6694696	-0.084965771	7.223502227	1.330530401	1549971.881	0.783781316	0.447244318	0.30204655	0.324631125	0.038172951	0.151887086	0.162209032	0.150159463	0.162422094	0.003442772	0.003086766	0.674691449	0.012579583	0.041684627	0.013161658	0.042023085	0.012414999	0.000999631	0.002213008	0.002477013	0.001244797	0.003329867	0.005310419	0.00110402	0.002300558	0.002546369	0.001272926	0.003350964	0.004996736
F	21		0	11	3	973.7	5	0.590481385	7.8	37	30.11	585	29.86179729	6.367925824	70.79552182	-0.24820271	1.432074176	-33.79552182	1591321.622	0.779865605	0.462234498	0.286149059	0.348254397	0.040217514	0.143301403	0.175752713	0.142847655	0.172501684	0.004150072	0.005048194	0.687102419	0.012338235	0.03661001	0.010518804	0.036319873	0.009070071	0.001146971	0.002776309	0.002559571	0.001269951	0.003657526	0.004994779	0.001228099	0.002872769	0.0027863	0.00120579	0.0037012	0.004829571
M	21		0	6	1	691.7667	4	0.717600929	29.4	42	29.73	913	29.71503423	19.97649777	72.6694696	-0.014965771	9.423502227	-30.6694696	1616759.314	0.812501273	0.462161866	0.322887565	0.356321746	0.037919683	0.161599626	0.178178618	0.161287939	0.178143128	0.002742709	0.002163525	0.724903188	0.01249815	0.03258271	0.010670667	0.034257109	0.009583987	0.001088164	0.002405553	0.002694279	0.001194859	0.003494769	0.004610952	0.001120513	0.002548246	0.00270201	0.001242857	0.003416835	0.004572604
F	21		0	3	1	1069.0167	5	1.339516298	5	25	29.72	745	29.80936558	3.178739694	63.47755817	0.089365579	1.821260306	-38.47755817	1282999.853	0.816773281	0.471130918	0.317698588	0.366294584	0.04018239	0.15912564	0.181383233	0.158572947	0.184911352	0.002187529	0.002350741	0.731816249	0.012350664	0.028614033	0.0094205	0.034946458	0.01226937	0.001083398	0.001969369	0.002994934	0.001254482	0.003657444	0.005502729	0.001067966	0.002224396	0.003349806	0.001308184	0.003717927	0.004911224
F	21		0	11	3	951.1667	5	0.256574476	21.7	32	30.07	603	29.86179729	6.367925824	70.79552182	-0.20820271	15.33207418	-38.79552182	1462351.207	0.805638888	0.470154174	0.297584696	0.351876841	0.039136973	0.149457338	0.177894082	0.148127358	0.173982759	0.004215745	0.004360102	0.700989514	0.013072509	0.039344584	0.013804823	0.039098884	0.012538233	0.00104161	0.002554927	0.001935787	0.001267616	0.003670596	0.004962214	0.001313091	0.002586656	0.002724038	0.001296952	0.00384381	0.004538445
M	21	19.47553615	1	4	1	1081.1833	3	0.522796625	10	61	29.74	839	29.75775728	9.60836795	62.25004617	0.017757281	0.39163205	-1.250046174	1833281.364	0.722696486	0.417949888	0.281124789	0.308580424	0.036672494	0.139376851	0.152668942	0.141747938	0.155911482	0.002436615	0.003298457	0.633689187	0.012832891	0.034958955	0.008161104	0.037050068	0.007578651	0.001075121	0.002154879	0.002705313	0.001075885	0.002505835	0.005430918	0.001147396	0.002248373	0.00284659	0.001087394	0.002928738	0.004688478
M	21		0	11	3	1088.75	5	1.551571203	7.2	40	30.27	590	29.86179729	6.367925824	70.79552182	-0.40820271	0.832074176	-30.79552182	1546222.09	0.756661677	0.42743023	0.29865936	0.310140481	0.041836163	0.147871529	0.154664202	0.150787831	0.155476279	0.003802494	0.003634924	0.661319463	0.013280046	0.035932872	0.010849476	0.038732858	0.009855958	0.001141815	0.002428047	0.002980555	0.00134114	0.003844338	0.005411189	0.001394366	0.002561986	0.002866018	0.001399799	0.003979183	0.004958537
F	21		0	10	3	949.6667	4	1.127665778	14.4	38	29.9	661	29.79867478	12.27752642	75.61049481	-0.101325225	2.122473582	-37.61049481	1435761.616	0.790029478	0.462168208	0.299102518	0.342841993	0.040187033	0.149404402	0.171054445	0.149698116	0.171787548	0.002837518	0.002510027	0.690036059	0.012241517	0.038786871	0.010564498	0.039788569	0.010613949	0.001096143	0.002241807	0.002878333	0.001280714	0.003774303	0.005160606	0.001447803	0.002267995	0.002819131	0.001171573	0.00383859	0.005090399
F	21		0	4	1	936.4833	5	0.730657338	20.6	38	29.43	827	29.75775728	9.60836795	62.25004617	0.327757281	10.99163205	-24.25004617	1482158.666	0.765084755	0.433765663	0.301037734	0.328065778	0.039579433	0.151340621	0.165935338	0.149697113	0.16213044	0.003892498	0.002977009	0.67908669	0.010183862	0.031474565	0.010464062	0.033119329	0.010763153	0.00094079	0.00273493	0.002655451	0.001349316	0.003539702	0.005263741	0.001150619	0.002769811	0.002696607	0.001238194	0.003461235	0.00505344
F	21		0	1	4	926.05	5	0.550255678	-1.1	45	29.75	552	29.79326689	-2.226240227	69.51486615	0.043266888	1.126240227	-24.51486615	1337465.429	0.771888363	0.462970601	0.270753504	0.337599136	0.043191397	0.135329685	0.167440092	0.135423819	0.170159044	0.00713596	0.006205469	0.66847083	0.013040262	0.040480972	0.011343695	0.040937432	0.010409839	0.001188068	0.002803736	0.002996414	0.001372596	0.004097078	0.005432888	0.001234873	0.002846578	0.003232532	0.001388597	0.004154126	0.005188695
F	21		0	8	2	914.8	5	0.291915468	28.3	32	29.84	848	29.78031655	22.34949826	73.60591133	-0.059683445	5.950501738	-41.60591133	1535394.78	0.793502763	0.44670198	0.310579175	0.3369491	0.03746854	0.154795582	0.169196588	0.155783594	0.167752511	0.005899981	0.003452793	0.697692572	0.012756003	0.036113123	0.012144238	0.035277767	0.012378119	0.001004953	0.002480925	0.00240036	0.001262998	0.003022545	0.005261774	0.001032959	0.002385185	0.002434162	0.001280062	0.003010952	0.004824036
F	21		0	10	3	813.65	5	1.288892448	16.1	34	30.26	689	29.79867478	12.27752642	75.61049481	-0.461325225	3.822473582	-41.61049481	1140744.757	0.853619527	0.494596421	0.338279625	0.395569886	0.048801452	0.168940197	0.198742703	0.169339428	0.196827183	0.00294299	0.003132603	0.791292685	0.014242538	0.024722358	0.00644912	0.024486722	0.005512276	0.001395404	0.003362189	0.003233502	0.001636825	0.004110034	0.005960141	0.001321856	0.003387962	0.003233151	0.001587384	0.004187001	0.005607039
F	21		0	11	3	883.15	5	0.310191986	9.4	83	29.99	573	29.86179729	6.367925824	70.79552182	-0.12820271	3.032074176	12.20447818	1442805.758	0.833686027	0.475396752	0.327754528	0.364046351	0.041875353	0.162168302	0.180768625	0.165586226	0.183277726	0.002306201	0.002374055	0.740990453	0.013089288	0.032360697	0.010768463	0.036494448	0.012676758	0.001124129	0.002582052	0.003027781	0.001241886	0.003386596	0.005822475	0.001230034	0.002563477	0.002998879	0.001176943	0.003532769	0.005289763
M	21		0	7	2	1235.9667	4	0.348426849	24.4	47	29.77	882	29.74544129	23.27530095	72.55868898	-0.024558708	1.124699046	-25.55868898	1326365.091	0.758393754	0.456458086	0.281131887	0.359442565	0.041729838	0.138951117	0.178988201	0.142180769	0.180454364	0.002600792	0.002048531	0.689213398	0.011324484	0.025141042	0.006614619	0.02954933	0.007574687	0.001139053	0.002424596	0.002870326	0.001320828	0.003716096	0.00498935	0.001247771	0.002447742	0.003247899	0.001417709	0.003761031	0.005117822
M	21		0	2	4	785.65	5	0.449124833	2.8	31	30.18	606	29.76027966	-1.025328781	67.83240533	-0.419720338	3.825328781	-36.83240533	1525404.612	0.760975803	0.44151695	0.287358913	0.331882432	0.038660562	0.143564677	0.165624919	0.143794237	0.166257513	0.004859498	0.005339305	0.671418321	0.012294509	0.03416936	0.00983267	0.035780736	0.009787502	0.001088629	0.002529296	0.002368814	0.001272712	0.003553549	0.005061411	0.001205582	0.002622648	0.002343313	0.001300114	0.00361019	0.004834127
M	21	28.9746866	1	3	4	1099.55	3	0.59108202	1.1	38	29.69	677	29.80936558	3.178739694	63.47755817	0.119365579	-2.078739694	-25.47755817	1653843.203	0.745880261	0.435200148	0.281002396	0.32707563	0.03745216	0.141244728	0.162760144	0.139757668	0.164315486	0.004636715	0.002821186	0.655619413	0.014163979	0.034942853	0.008945225	0.034739932	0.010337437	0.00102676	0.002270288	0.002488628	0.001320984	0.002838903	0.005776606	0.001178649	0.00224326	0.002552116	0.001196063	0.003031908	0.005168749
M	21		0	11	3	932.7667	5	0.127268948	11	72	30.08	582	29.86179729	6.367925824	70.79552182	-0.21820271	4.632074176	1.204478176	1798647.272	0.791183475	0.43989075	0.308014085	0.322766618	0.039852728	0.15390975	0.161585054	0.154104335	0.161181564	0.006912028	0.005552061	0.686821708	0.013414637	0.037769217	0.01392263	0.038375896	0.013937252	0.001053625	0.002717375	0.002743784	0.001265729	0.003516142	0.004974461	0.001104719	0.002731942	0.002935428	0.001245102	0.003556284	0.004674735
F	21		0	3	4	819.5667	4	0.332235295	5	43	29.4	714	29.80936558	3.178739694	63.47755817	0.409365579	1.821260306	-20.47755817	1052729.001	0.960457059	0.543144872	0.389483348	0.419479617	0.053891362	0.193926271	0.206584477	0.195557077	0.212895141	0.003861583	0.00481216	0.874675033	0.015703472	0.033345904	0.007884365	0.034857119	0.008112059	0.001341561	0.003109062	0.00345274	0.001756102	0.004850156	0.00712928	0.001614186	0.003267793	0.003793474	0.00167498	0.004900691	0.007051577
M	21		0	12	3	1163.3667	4	0.764120375	-7.8	47	29.99	550	29.82503538	0.942769991	72.78154243	-0.164964621	-8.742769991	-25.78154243	1574204.84	0.775248538	0.442284569	0.302394621	0.329303084	0.043771305	0.151126849	0.164949125	0.151267772	0.164353959	0.003947644	0.004251416	0.686297969	0.013474803	0.032445142	0.010422214	0.03542741	0.00971049	0.001202575	0.002916774	0.002971087	0.00157019	0.003809161	0.005368933	0.001365578	0.00292643	0.0028711	0.001483924	0.003776256	0.005207137
F	21	21.92678986	1	1	4	822.9667	3	0.172718172	0	59	29.72	597	29.79326689	-2.226240227	69.51486615	0.073266888	2.226240227	-10.51486615	1584819.923	0.730469111	0.439793061	0.258739035	0.325504997	0.03852362	0.128887351	0.162898025	0.129851684	0.162606972	0.00405901	0.002642193	0.633300079	0.013101236	0.036916118	0.011501559	0.036921166	0.011179188	0.000859593	0.002459081	0.002863606	0.001396689	0.003556745	0.004759342	0.001098043	0.002466589	0.002767065	0.001301788	0.003602996	0.004544365
F	21		0	4	1	982.0833	5	0.43323521	12.8	20	29.69	779	29.75775728	9.60836795	62.25004617	0.067757281	3.19163205	-42.25004617	1173478.725	0.806698903	0.465306458	0.300723481	0.34561788	0.043062562	0.149907757	0.171832236	0.150815725	0.173785644	0.006070242	0.005808882	0.706289615	0.011919176	0.037260411	0.012364689	0.038294601	0.012298732	0.000886936	0.002649132	0.002729491	0.001353327	0.004099947	0.005697249	0.001206498	0.002729832	0.002925064	0.001386817	0.004158831	0.005468612
F	21		0	10	3	686.1333	5	0.729487362	12.2	47	29.8	640	29.79867478	12.27752642	75.61049481	-0.001325225	-0.077526418	-28.61049481	1324767.947	0.803562618	0.452702237	0.317967754	0.335902159	0.040555027	0.159583683	0.169605657	0.158384071	0.166296502	0.00205636	0.002114182	0.702125156	0.012917885	0.037451616	0.012674522	0.037872218	0.012861951	0.001006365	0.002201593	0.00301683	0.001193568	0.003777945	0.005243711	0.001225724	0.002264321	0.003048156	0.001248068	0.003814404	0.004681424
F	21		0	8	2	685.8833	4	0.695275646	28.3	53	29.81	845	29.78031655	22.34949826	73.60591133	-0.029683445	5.950501738	-20.60591133	1375396.176	0.823036315	0.493353343	0.296407382	0.368664906	0.039369747	0.147382007	0.182758269	0.149025375	0.185906637	0.002215289	0.002566097	0.712440458	0.014515818	0.041315441	0.013614986	0.042944063	0.012494146	0.00099106	0.002340489	0.002983868	0.001343976	0.003058537	0.005150298	0.001096848	0.002601505	0.002861866	0.001181987	0.003534909	0.004709261
M	21		0	11	3	831.2833	5	0.888726815	6.7	68	30.28	584	29.86179729	6.367925824	70.79552182	-0.41820271	0.332074176	-2.795521824	1522481.343	0.787457269	0.449402203	0.30718175	0.33539161	0.040315108	0.152798668	0.167688184	0.154383082	0.167703427	0.00393417	0.00268601	0.692819625	0.013312084	0.035868814	0.012166126	0.036442286	0.010577798	0.001274827	0.002309125	0.002700526	0.001330722	0.00357607	0.00510246	0.001240278	0.002399241	0.002722529	0.001271346	0.003570159	0.00508663
M	21		0	2	4	987.5667	1	0.197523289	7.2	26	29.65	631	29.76027966	-1.025328781	67.83240533	0.110279662	8.225328781	-41.83240533	1532962.567	0.755723606	0.436413435	0.300167224	0.358361301	0.040383243	0.149621516	0.176541074	0.150545708	0.181820227	0.003444898	0.005573195	0.712957774	0.008565049	0.016820176	0.004367491	0.017519475	0.003459902	0.001142494	0.002637116	0.002549703	0.001472313	0.003920187	0.005015582	0.0012241	0.002738814	0.002527002	0.001392663	0.003854889	0.005019823
F	21		0	2	4	1006.4333	5	0.419910439	7.8	38	29.84	616	29.76027966	-1.025328781	67.83240533	-0.079720338	8.825328781	-29.83240533	1282238.398	0.832870862	0.464753084	0.33174758	0.359964458	0.043259506	0.16542544	0.179053989	0.16632214	0.180910469	0.006919306	0.005857725	0.751669687	0.012642891	0.027433198	0.008986004	0.033016637	0.011231687	0.001112508	0.002677193	0.003024555	0.001658116	0.003411066	0.005430347	0.001183711	0.002776629	0.003359984	0.001483577	0.003497244	0.005372012
F	21		0	9	3	936.4667	5	2.179324054	22.8	84	29.45	711	29.85300071	18.61549701	75.96733546	0.403000707	4.184502987	8.032664543	1385797.008	0.80972826	0.439714901	0.3369319	0.316596581	0.043351948	0.169415018	0.159593133	0.167516882	0.157003448	0.002267359	0.001681343	0.704787792	0.013866244	0.038689938	0.012249846	0.040041074	0.01511116	0.001339085	0.00241334	0.002854026	0.001572092	0.004171462	0.005282375	0.001417379	0.002336778	0.003103413	0.001635954	0.00436875	0.005070007
F	21		0	10	3	908.0833	5	0.227964807	8	87	28.99	630	29.79867478	12.27752642	75.61049481	0.808674775	-4.277526418	11.38950519	1404683.567	0.845774827	0.471565419	0.329415288	0.352098655	0.037983644	0.165853917	0.177983865	0.163561371	0.17411479	0.007066716	0.007294953	0.737920953	0.013784884	0.039499643	0.013521907	0.041047679	0.013049345	0.001043723	0.002299237	0.002823127	0.00109861	0.002888551	0.00546842	0.001133494	0.002339103	0.002779558	0.001180978	0.003110594	0.004817811
F	21		0	9	2	768.7333	5	0.296011792	22.8	46	29.72	753	29.85300071	18.61549701	75.96733546	0.133000707	4.184502987	-29.96733546	1430767.649	0.811671973	0.450543538	0.320098505	0.326505229	0.040237141	0.160517801	0.16319154	0.159580704	0.163313689	0.005201753	0.00515849	0.700793525	0.014059516	0.041025739	0.014218591	0.041724245	0.013668257	0.001007222	0.002675836	0.002684783	0.001503738	0.003459751	0.005265285	0.001202012	0.002642707	0.00273217	0.001387577	0.003355611	0.004845371
F	21		0	7	2	1022.5667	5	1.22933528	23.9	60	29.76	865	29.74544129	23.27530095	72.55868898	-0.014558708	0.624699046	-12.55868898	1245800.301	0.791467941	0.456733358	0.291730308	0.337078547	0.038595271	0.146285037	0.167876358	0.145445272	0.169202189	0.005567586	0.005567104	0.684281631	0.01330743	0.039121198	0.013994378	0.040502318	0.014433613	0.000984508	0.002094798	0.00286041	0.001275405	0.00328006	0.005145849	0.001155723	0.002188633	0.003007866	0.001182132	0.00333649	0.005108523
F	21		0	2	4	749.45	5	0.567565591	10	61	29.25	658	29.76027966	-1.025328781	67.83240533	0.510279662	11.02532878	-6.832405327	1284036.982	0.817758378	0.469338463	0.309295426	0.352479679	0.040322047	0.155342101	0.178858196	0.153953325	0.173621483	0.005435513	0.006311656	0.717644213	0.013756613	0.037714646	0.012425499	0.03780997	0.011798336	0.001112351	0.002602729	0.002926629	0.00127987	0.003541643	0.005040042	0.001244512	0.002637307	0.002914168	0.001315772	0.003372489	0.004565211
M	21		0	2	4	769.3	4	0.274622912	-2.2	41	29.92	623	29.76027966	-1.025328781	67.83240533	-0.159720338	-1.174671219	-26.83240533	1555587.034	0.793894506	0.458948008	0.303970911	0.355388389	0.040668248	0.152051334	0.177880774	0.151919577	0.177507615	0.005400984	0.005488475	0.714111621	0.013268624	0.02845286	0.00882895	0.032592648	0.008480657	0.00106995	0.002395752	0.002420951	0.00136193	0.003631362	0.005889609	0.001021608	0.002480157	0.002635018	0.001379351	0.003564121	0.005582908
F	21		0	10	3	842.8	5	0.386355536	9	87	29	630	29.79867478	12.27752642	75.61049481	0.798674775	-3.277526418	11.38950519	1272895.542	0.810040546	0.477666763	0.293160395	0.345161781	0.042405679	0.146050246	0.173626179	0.14711015	0.171535602	0.00603011	0.006061849	0.696517054	0.013852354	0.044636577	0.012118983	0.045298218	0.011694204	0.001186743	0.0028128	0.003115338	0.001370497	0.003616086	0.005299257	0.001244564	0.002799523	0.00315619	0.001427533	0.003535561	0.005024136
F	21		0	9	2	707.2667	5	0.405420346	15.6	56	30.04	733	29.85300071	18.61549701	75.96733546	-0.186999293	-3.015497013	-19.96733546	1458539.846	0.797603167	0.438190875	0.325849861	0.319660002	0.039760312	0.165564053	0.162402789	0.160285808	0.157257213	0.003739768	0.00413626	0.695903412	0.012625641	0.039620789	0.012244712	0.038638986	0.011119477	0.00110261	0.002591222	0.002848602	0.001503284	0.003474639	0.004846971	0.001296365	0.002651967	0.003003209	0.001482784	0.003326889	0.004608239
M	21		0	5	1	1011.5333	5	1.548261872	18	88	29.82	859	29.78185428	15.38085811	69.56541806	-0.038145718	2.619141893	18.43458194	1651186.243	0.780382592	0.436041561	0.319942521	0.322987083	0.040948742	0.160073234	0.162423404	0.159869288	0.160563679	0.004364741	0.00343771	0.694112201	0.01343955	0.035504111	0.00747614	0.036109676	0.006791784	0.001037739	0.00284226	0.002416323	0.001379856	0.003499605	0.005327503	0.001242622	0.002834265	0.002726767	0.001329045	0.003549024	0.005173796
M	21		0	11	3	781.4	5	0.489888308	12.8	51	29.83	618	29.86179729	6.367925824	70.79552182	0.03179729	6.432074176	-19.79552182	1798980.312	0.800996537	0.433631326	0.33088037	0.328693546	0.039916501	0.166968685	0.164900129	0.163911685	0.163793417	0.006245983	0.006283838	0.715223775	0.012005523	0.03193637	0.010936473	0.032141263	0.010543918	0.001239424	0.002825934	0.002673737	0.00132514	0.003430221	0.00494419	0.001302349	0.002894084	0.002793249	0.001321248	0.00326774	0.004769368
F	21		0	2	4	885.0167	5	1.701516529	3.9	25	30.13	606	29.76027966	-1.025328781	67.83240533	-0.369720338	4.925328781	-42.83240533	1311440.879	0.800183994	0.444555669	0.320736818	0.319828735	0.041300375	0.160763547	0.16200434	0.159973271	0.157824394	0.002890942	0.003172541	0.691633809	0.012606592	0.040955716	0.012821928	0.041960641	0.012946142	0.001216753	0.002434574	0.002732491	0.001396632	0.004110669	0.005042545	0.001268147	0.00247758	0.002890256	0.001387329	0.004169841	0.004732276
M	21	19.37020927	1	2	4	1135.7833	3	0.744210238	4.4	53	29.98	653	29.76027966	-1.025328781	67.83240533	-0.219720338	5.425328781	-14.83240533	1721032	0.743955371	0.449824369	0.264689832	0.336352336	0.036245694	0.13242343	0.167008416	0.132266402	0.169343921	0.006489711	0.005127795	0.651363138	0.011997278	0.038067799	0.008048543	0.038207424	0.007445416	0.001008116	0.002466137	0.002519012	0.001211308	0.003124811	0.004341581	0.001132518	0.002740274	0.002641322	0.001230076	0.003230271	0.004201258
F	21		0	1	4	905.3333	5	0.47047144	7	100	29.51	566	29.79326689	-2.226240227	69.51486615	0.283266888	9.226240227	30.48513385	1182982.919	0.872859602	0.494579946	0.344236811	0.369174078	0.045825683	0.170388367	0.182463736	0.173848444	0.186710342	0.002464871	0.00196816	0.767236687	0.014548815	0.039593471	0.013449138	0.039472844	0.01356875	0.001238733	0.002328605	0.003218981	0.001431128	0.004629737	0.005415716	0.001311769	0.00271965	0.003299625	0.001459024	0.004777584	0.005193735
F	21		0	6	2	610.3	5	0.487353259	25	66	29.85	914	29.71503423	19.97649777	72.6694696	-0.134965771	5.023502227	-6.669469599	1570701.682	0.871569068	0.479448955	0.359925499	0.360064095	0.043126585	0.180284439	0.180922619	0.17964106	0.179141475	0.002529952	0.002433498	0.771156534	0.013819556	0.036959023	0.012088292	0.038384055	0.01329444	0.001247341	0.002352261	0.003161326	0.001387087	0.004212067	0.005518616	0.001240847	0.002583368	0.003144709	0.00132896	0.00427847	0.004918311
F	21	17.16471814	1	4	1	1100.8667	3	3.980058478	6.1	49	29.38	806	29.75775728	9.60836795	62.25004617	0.377757281	-3.50836795	-13.25004617	1568621.384	0.755506722	0.416091356	0.310071949	0.30725566	0.038570174	0.155944634	0.154331421	0.154127316	0.152924239	0.004692464	0.004372119	0.667601054	0.011343081	0.03373867	0.009182713	0.035318529	0.008905846	0.001025869	0.002478355	0.002785503	0.001377707	0.00329984	0.004995151	0.001149289	0.002423721	0.00282726	0.001224642	0.003177376	0.00485337
F	21		0	2	4	661.5667	5	0.650412375	-5	60	29.8	611	29.76027966	-1.025328781	67.83240533	-0.039720338	-3.974671219	-7.832405327	1679067.021	0.843378485	0.443716874	0.365409979	0.335560381	0.039825688	0.183790612	0.168477677	0.181619367	0.167082704	0.004664436	0.004198403	0.752818797	0.013736498	0.033415105	0.011736101	0.033793469	0.01182627	0.001046236	0.002473219	0.002606924	0.001462002	0.003541371	0.004922615	0.001237354	0.002462379	0.002644623	0.001411736	0.003626002	0.004937683
M	21		0	1	4	830.3333	5	0.373259339	5.6	47	30.19	561	29.79326689	-2.226240227	69.51486615	-0.396733112	7.826240227	-22.51486615	1804669.285	0.832633997	0.4445633	0.357631515	0.346217857	0.035177636	0.179958214	0.173966766	0.177673301	0.172251091	0.005606678	0.002696671	0.749782441	0.012562468	0.031083368	0.010398082	0.031117557	0.009957946	0.001058643	0.002025413	0.002387363	0.001128628	0.00300199	0.004581116	0.001150959	0.002122882	0.002550163	0.001089341	0.002929179	0.004718593
F	21		0	1	4	665.0833	1	0.101898432	-3.9	58	29.44	554	29.79326689	-2.226240227	69.51486615	0.353266888	-1.673759773	-11.51486615	1502818.752	0.767586908	0.447310464	0.299124614	0.355707934	0.042739685	0.150053496	0.177415051	0.149071118	0.178292883	0.004389418	0.003803719	0.707917459	0.011051965	0.022523541	0.004920953	0.024969145	0.005375232	0.001242532	0.002851575	0.002956178	0.001358846	0.003905927	0.005090501	0.001292238	0.002746572	0.003094718	0.001336821	0.003861211	0.005205684
M	21	19.94416986	1	5	1	1083.1667	3	0.793897848	31.7	39	29.64	877	29.78185428	15.38085811	69.56541806	0.141854282	16.31914189	-30.56541806	1866030.841	0.752642437	0.425645282	0.295224353	0.32291011	0.035770041	0.146929829	0.160758234	0.148294524	0.162151876	0.00355112	0.002827231	0.662803607	0.011860897	0.033043023	0.011406403	0.033483155	0.010756039	0.000931603	0.002107146	0.002285171	0.001276292	0.003330813	0.004901205	0.00092394	0.002151679	0.002463464	0.001131653	0.003295498	0.004741454
M	21		0	1	4	948.3	5	0.27948844	2.8	50	29.66	554	29.79326689	-2.226240227	69.51486615	0.133266888	5.026240227	-19.51486615	1782483.081	0.826688913	0.468310003	0.322763451	0.351441573	0.038405975	0.161344072	0.176116252	0.161419379	0.175325321	0.003493105	0.004544167	0.724526961	0.012255881	0.037050786	0.012849603	0.040370257	0.012388336	0.001192269	0.002324342	0.002969621	0.001265482	0.003341743	0.00479466	0.001233616	0.002395422	0.002987013	0.001112381	0.003667132	0.004726272
M	21		0	3	1	871.5333	5	0.783346552	10	43	29.75	751	29.80936558	3.178739694	63.47755817	0.059365579	6.821260306	-20.47755817	1604315.636	0.764077201	0.453451788	0.274096866	0.332097863	0.040823014	0.137288246	0.166118023	0.136808619	0.16597984	0.005644588	0.005019025	0.661961186	0.012940035	0.038565852	0.011270101	0.04027574	0.010763967	0.001063132	0.002570255	0.002762237	0.001270698	0.003615124	0.005242983	0.001202382	0.002631278	0.002884283	0.001309219	0.003610075	0.005055801
F	21		0	3	4	733.1167	5	0.185975368	4.4	27	30.32	731	29.80936558	3.178739694	63.47755817	-0.510634421	1.221260306	-36.47755817	1508546.398	0.783902969	0.44432746	0.306399165	0.32374847	0.039681908	0.153123382	0.161326824	0.153275783	0.162421647	0.003174513	0.003068782	0.679753004	0.014481557	0.040334059	0.01181263	0.039278142	0.012182522	0.000991882	0.00249114	0.002505193	0.001350969	0.003365094	0.005341102	0.001215077	0.002630546	0.002635186	0.001311991	0.003306295	0.005181478
F	21		0	11	3	666.85	6	0.089763749	9.4	41	30.06	594	29.86179729	6.367925824	70.79552182	-0.19820271	3.032074176	-29.79552182	1176737.434	0.816621425	0.487140927	0.29900172	0.362253254	0.047829701	0.149275706	0.182285467	0.149726014	0.179967787	0.003395235	0.003096103	0.719555151	0.015644612	0.038166458	0.011380109	0.037688866	0.010218422	0.001325784	0.002785073	0.003368806	0.001485463	0.004298155	0.005854832	0.001618798	0.002925122	0.003349855	0.001460309	0.004260509	0.005560119
F	21		0	4	1	1029.55	5	0.497274183	3.9	93	29.65	792	29.75775728	9.60836795	62.25004617	0.107757281	-5.70836795	30.74995383	1342744.621	0.762465911	0.436538531	0.295410243	0.330487837	0.039962178	0.148353931	0.166468236	0.147056312	0.1640196	0.003086291	0.003624219	0.676411036	0.012420977	0.030274335	0.01012337	0.034226911	0.010519424	0.001109221	0.002117677	0.002903605	0.001358784	0.00373943	0.0048806	0.00121557	0.002405446	0.003050096	0.001329963	0.003774731	0.004515602
M	21		0	11	3	732.8167	5	0.720612438	5.6	49	30.13	585	29.86179729	6.367925824	70.79552182	-0.26820271	-0.767925824	-21.79552182	1735837.448	0.76819117	0.446494579	0.288396894	0.33248736	0.038855021	0.144166694	0.166001703	0.1442302	0.166485657	0.007064659	0.004116745	0.674284416	0.012622207	0.036752059	0.00932161	0.037079912	0.009420467	0.001141524	0.002232064	0.002740003	0.001323165	0.003347721	0.004965039	0.001208062	0.002251651	0.002860867	0.001135245	0.003371456	0.005047477
F	21		0	7	2	718.6833	5	0.246595068	26.7	49	29.87	874	29.74544129	23.27530095	72.55868898	-0.124558708	3.424699046	-23.55868898	1231787.831	0.88390141	0.501295947	0.336929881	0.355030498	0.047633203	0.167960343	0.178344041	0.168969538	0.176686457	0.005810091	0.004104197	0.754407822	0.015481075	0.0492308	0.016314336	0.04810041	0.015657891	0.001304851	0.003534618	0.003422667	0.001506997	0.003931927	0.005725174	0.001381894	0.003445317	0.003627898	0.001682514	0.00383605	0.005162009
F	21		0	3	1	979.4667	5	0.406168239	23.3	27	29.82	739	29.80936558	3.178739694	63.47755817	-0.010634421	20.12126031	-36.47755817	1409145.55	0.820803075	0.481883902	0.308303614	0.364352395	0.041141953	0.15463885	0.183110004	0.153664764	0.181242391	0.003808833	0.002395565	0.723788414	0.011230777	0.037117812	0.011134336	0.037864861	0.01053163	0.001027573	0.002684889	0.002899062	0.001283828	0.003679251	0.005231468	0.001261758	0.002689786	0.003026941	0.00123032	0.003772144	0.004887501
F	21		0	2	4	947	5	0.241683755	2.2	30	30	619	29.76027966	-1.025328781	67.83240533	-0.239720338	3.225328781	-37.83240533	1490928.659	0.781848275	0.454802195	0.291281198	0.342298489	0.037970965	0.145404284	0.172015399	0.145876914	0.17028309	0.006003104	0.004573727	0.686894109	0.010701786	0.036568886	0.011151976	0.036230037	0.01057777	0.00107262	0.002465309	0.002622862	0.001258276	0.003452747	0.004625506	0.001230508	0.002595161	0.002551564	0.001198112	0.003520423	0.004526441
M	21		0	10	3	840.55	5	0.905370708	13.3	42	29.53	661	29.79867478	12.27752642	75.61049481	0.268674775	1.022473582	-33.61049481	1719319.092	0.794119606	0.427512564	0.340836887	0.316968221	0.038865968	0.172579361	0.160151263	0.168257526	0.156816959	0.004395926	0.002336506	0.705968942	0.013273627	0.034795577	0.008831519	0.035922186	0.008752535	0.001139754	0.002232105	0.002417759	0.001304644	0.003543205	0.004953763	0.001224089	0.002438465	0.002556477	0.001248634	0.003507086	0.004986974
F	21		0	3	4	634.7333	5	0.547453762	-2.8	81	29.95	680	29.80936558	3.178739694	63.47755817	-0.140634421	-5.978739694	17.52244183	1367028.392	0.82153451	0.478829066	0.304805836	0.35122601	0.039345928	0.152403946	0.175509361	0.15240189	0.175716649	0.003955514	0.003012959	0.706287569	0.01338853	0.042234821	0.01428734	0.045011501	0.014599624	0.00103202	0.002390221	0.002965483	0.001187174	0.003374765	0.004965881	0.00110166	0.002512676	0.002931102	0.001274955	0.003381129	0.004873344
F	21	39.47885172	1	5	1	621.4	3	0.190754182	11.1	61	29.79	842	29.78185428	15.38085811	69.56541806	-0.008145718	-4.280858107	-8.565418056	1356607.286	0.774201208	0.46867352	0.280697326	0.355951142	0.040594651	0.140472181	0.178131689	0.140225145	0.177819453	0.002638125	0.002862361	0.685157717	0.0125491	0.034834842	0.008567107	0.036388423	0.008383487	0.001097517	0.002273982	0.002708816	0.001353008	0.003651167	0.005265341	0.00116467	0.002272139	0.002717883	0.001257328	0.003752376	0.005338022
F	21		0	9	3	921.55	5	0.599606362	26.1	67	29.76	717	29.85300071	18.61549701	75.96733546	0.093000707	7.484502987	-8.967335457	1236631.708	0.936439679	0.51444064	0.385187531	0.389212572	0.04624659	0.19576587	0.196692197	0.189421661	0.192520374	0.004779192	0.003817547	0.833879412	0.013540733	0.039828026	0.013966001	0.037960453	0.011602484	0.001386104	0.003205401	0.002979949	0.001579047	0.0038879	0.005689972	0.001479098	0.003130358	0.003055477	0.001287853	0.003837925	0.005934427
M	21	16.79971954	1	7	2	1063.25	3	1.534165361	18.3	76	29.98	880	29.74544129	23.27530095	72.55868898	-0.234558708	-4.975300954	3.441311021	1778327.66	0.742080343	0.434721574	0.281123397	0.321407811	0.037647168	0.139642254	0.159930842	0.141481144	0.161476969	0.00395512	0.003336505	0.649580468	0.012678091	0.037037494	0.008395528	0.037659876	0.008331535	0.001006001	0.002305537	0.002523045	0.001399686	0.003074574	0.004790456	0.001187408	0.002359295	0.002716653	0.001285084	0.003235231	0.005015217
F	21		0	6	2	1077.05	5	0.144600185	28.9	59	29.79	914	29.71503423	19.97649777	72.6694696	-0.074965771	8.923502227	-13.6694696	1330007.148	0.819265522	0.481511501	0.30456805	0.358688853	0.041165944	0.151245892	0.178832143	0.153322157	0.17985671	0.002777805	0.002758105	0.713311521	0.013174065	0.039989635	0.01248076	0.040703315	0.012935344	0.001050972	0.002448032	0.00276976	0.001233978	0.003895618	0.004962455	0.001097663	0.002543595	0.003039006	0.001399541	0.004039978	0.004833658
F	21		0	11	3	900.8833	5	0.158668343	10	80	29.98	573	29.86179729	6.367925824	70.79552182	-0.11820271	3.632074176	9.204478176	1228419.929	0.807652152	0.473730111	0.299999418	0.344206814	0.044679347	0.148725406	0.171875734	0.151274012	0.172331079	0.00355766	0.003392081	0.698603753	0.013672035	0.042580472	0.012508345	0.041841718	0.01125576	0.001032139	0.002818824	0.002972192	0.00145968	0.004241465	0.005608261	0.001119161	0.002981309	0.003163495	0.001561355	0.004511405	0.004797138
M	21		0	6	1	950.55	4	0.138120135	26.7	52	29.87	909	29.71503423	19.97649777	72.6694696	-0.154965771	6.723502227	-20.6694696	1506101.961	0.802166806	0.494891466	0.270936503	0.361387888	0.040828577	0.136164451	0.181608357	0.134772052	0.179779532	0.007393324	0.005683945	0.689862328	0.013386278	0.045736943	0.010168236	0.046041172	0.009552408	0.001217979	0.002594247	0.002899671	0.001341543	0.003764752	0.00467392	0.001466833	0.002684944	0.002824377	0.001287828	0.003880813	0.00490093
M	21		0	1	4	637.3	5	0.287400346	-1.1	88	29.79	572	29.79326689	-2.226240227	69.51486615	0.003266888	1.126240227	18.48513385	1504669.465	0.796485227	0.444585618	0.321754243	0.346562761	0.037720577	0.160155614	0.173954271	0.161598629	0.17260849	0.006564565	0.003564637	0.719715003	0.011710479	0.028206261	0.008108891	0.030466027	0.009613806	0.00117142	0.002448644	0.002428839	0.001346807	0.003402807	0.004682822	0.001183715	0.002650682	0.002729636	0.00118963	0.003546958	0.004429411
M	21		0	10	3	903.4667	5	0.944230257	11.7	45	29.9	672	29.79867478	12.27752642	75.61049481	-0.101325225	-0.577526418	-30.61049481	1687396.926	0.789539189	0.456552322	0.298841097	0.339799116	0.041208443	0.149375476	0.171019973	0.149465622	0.168779143	0.003847524	0.004863349	0.69181561	0.014338535	0.036210923	0.011746792	0.038385396	0.01085447	0.001149463	0.003009606	0.002564897	0.00135066	0.003581611	0.005224438	0.001365654	0.003078884	0.002684431	0.001369091	0.003644786	0.004864475
F	21		0	2	4	635.8167	6	0.093740696	5	65	29.79	637	29.76027966	-1.025328781	67.83240533	-0.029720338	6.025328781	-2.832405327	1245836.867	0.906400372	0.532151275	0.337188586	0.401550708	0.044753853	0.168493763	0.199893014	0.168694823	0.201657695	0.003113971	0.003850665	0.794057934	0.01537906	0.042561752	0.014080014	0.042388937	0.013901098	0.001127595	0.002085827	0.002900781	0.001449146	0.004163868	0.006365039	0.00128211	0.002468541	0.003177784	0.001510792	0.004242851	0.005517817
F	21		0	2	4	907.1167	5	0.199061243	7.8	38	29.99	650	29.76027966	-1.025328781	67.83240533	-0.229720338	8.825328781	-29.83240533	1324421.373	0.807386548	0.450128618	0.324352374	0.322135365	0.043496731	0.160632337	0.15852162	0.163720037	0.163613745	0.002925957	0.002893792	0.698765664	0.013587292	0.04143266	0.01264741	0.042638771	0.01144983	0.001243939	0.002920747	0.002736742	0.001472945	0.003951612	0.00516384	0.001362859	0.002979716	0.002934942	0.001513642	0.004076044	0.004971152
F	21	23.73669906	1	7	2	924.8333	3	0.419272358	29.4	30	30	908	29.74544129	23.27530095	72.55868898	-0.254558708	6.124699046	-42.55868898	1618716.287	0.744037117	0.445654844	0.269389402	0.340188554	0.035130307	0.134371165	0.17109443	0.135018236	0.169094124	0.005894609	0.004803868	0.65819364	0.010868304	0.034601493	0.008123351	0.034566342	0.007929246	0.000848388	0.002305963	0.002204216	0.001210712	0.002803147	0.004898141	0.0009927	0.002267661	0.002291198	0.00114597	0.002931521	0.0048995
F	21		0	9	3	807.5167	5	1.450092904	17.2	38	29.92	722	29.85300071	18.61549701	75.96733546	-0.066999293	-1.415497013	-37.96733546	1649459.297	0.813536292	0.442416203	0.33991431	0.326928054	0.039842753	0.171302329	0.165938257	0.16861198	0.160989797	0.004323477	0.002692882	0.716679301	0.013003776	0.037345086	0.011053804	0.037972989	0.010783958	0.001187238	0.002425643	0.002806192	0.001425194	0.003654955	0.005111978	0.001114486	0.002314334	0.002843659	0.001404642	0.003607364	0.004653101
M	21		0	9	3	802.1167	4	0.161367124	25.6	52	29.97	725	29.85300071	18.61549701	75.96733546	-0.116999293	6.984502987	-23.96733546	1390942.794	0.796890429	0.456291656	0.300154699	0.330847964	0.042736481	0.150990769	0.166902688	0.149163929	0.163945276	0.005516187	0.005945823	0.689376738	0.013890507	0.039927091	0.012601884	0.042031204	0.012479665	0.001255479	0.00288193	0.002816794	0.001419685	0.004095567	0.005161751	0.00123197	0.00300379	0.002955477	0.00153263	0.004141004	0.004507734
F	21		0	7	2	642.6333	6	0.190429311	28.9	53	29.64	890	29.74544129	23.27530095	72.55868898	0.105441292	5.624699046	-19.55868898	1289527.442	0.838974003	0.492385863	0.307364753	0.355311619	0.045852456	0.153705387	0.177756265	0.153659366	0.177555353	0.005418497	0.003936016	0.72178407	0.014741214	0.044567566	0.012148094	0.04612651	0.014092527	0.001116688	0.003448317	0.003180933	0.001530328	0.0037803	0.005650985	0.001363988	0.003435134	0.003123004	0.001467592	0.003784487	0.005220905
F	21	21.43388497	1	3	1	824.0833	3	0.732326863	7.2	30	30.3	748	29.80936558	3.178739694	63.47755817	-0.490634421	4.021260306	-33.47755817	1462989.681	0.739574594	0.435013804	0.281194635	0.322140143	0.038532739	0.141813084	0.162496858	0.139381552	0.159643285	0.001913889	0.001769322	0.647298178	0.014202698	0.035619732	0.009044561	0.03734811	0.008674907	0.001054895	0.002286346	0.002791817	0.001416961	0.003164	0.005152189	0.001215661	0.002380741	0.00271909	0.001297617	0.003139667	0.004881374
F	21		0	8	2	977.45	5	0.387553461	26.1	41	29.65	817	29.78031655	22.34949826	73.60591133	0.130316555	3.750501738	-32.60591133	1368256.516	0.776586837	0.443288517	0.298169265	0.333531319	0.037574095	0.148783751	0.167468231	0.149385514	0.166063089	0.007170658	0.006910985	0.686068314	0.011124888	0.034449096	0.008501476	0.037031726	0.009764032	0.000991408	0.00258358	0.002533955	0.001367287	0.003396512	0.004796615	0.001060108	0.002565966	0.002564285	0.001378323	0.003401921	0.004570196
M	21		0	3	1	635.7167	5	1.693903995	5.6	51	29.45	742	29.80936558	3.178739694	63.47755817	0.359365579	2.421260306	-12.47755817	1363837.367	0.811522713	0.470933496	0.31176913	0.353074869	0.043501521	0.156427485	0.177189457	0.155341646	0.175885412	0.003745021	0.002075467	0.718213266	0.013540324	0.036603631	0.010448533	0.03638249	0.010286857	0.001370031	0.002531753	0.002846967	0.001474223	0.004267444	0.005292127	0.001275739	0.002556683	0.003071334	0.001293629	0.004185103	0.005256419
M	21	20.67409361	1	11	3	1044.05	3	0.956857325	8.3	93	29.69	561	29.86179729	6.367925824	70.79552182	0.17179729	1.932074176	22.20447818	1648324.636	0.731303758	0.437145418	0.2672923	0.327412786	0.03699514	0.133331474	0.162871572	0.133960826	0.164541214	0.004914505	0.003114799	0.642260039	0.012469146	0.035180388	0.008169689	0.036596614	0.007723539	0.001058711	0.002063004	0.002648507	0.001315942	0.003352798	0.004496748	0.001154748	0.002054814	0.00293407	0.001305265	0.00346922	0.004484796
M	21		0	9	2	887.8167	5	1.427073314	28.9	55	29.68	770	29.85300071	18.61549701	75.96733546	0.173000707	10.28450299	-20.96733546	1561834.644	0.81314562	0.464068777	0.309669957	0.338499786	0.038142322	0.155317522	0.170229845	0.154352435	0.168269941	0.004719258	0.004723675	0.698955529	0.013618727	0.04239687	0.013964218	0.044286506	0.013329388	0.001218247	0.002150932	0.002724104	0.001190907	0.003367066	0.004877149	0.00124072	0.002167131	0.002847356	0.001117596	0.003375838	0.004638839
F	21	22.59627174	1	3	1	1070.8333	3	0.615850156	8.9	27	29.59	734	29.80936558	3.178739694	63.47755817	0.219365579	5.721260306	-36.47755817	1370090.21	0.764116109	0.462108934	0.276886171	0.332856131	0.037217257	0.138524141	0.166084148	0.13836203	0.166771983	0.001864987	0.001803896	0.652897854	0.014208918	0.045633711	0.010292826	0.045600793	0.009438649	0.001006357	0.002170003	0.002861928	0.001222766	0.002995204	0.004900407	0.001111314	0.002148472	0.002782518	0.001236707	0.003135706	0.004576779
M	21		0	5	1	1004.65	5	0.553483371	31	52	29.61	885	29.78185428	15.38085811	69.56541806	0.171854282	15.61914189	-17.56541806	1823385.108	0.802578124	0.447342346	0.32579972	0.342609671	0.038078078	0.163526354	0.172897867	0.162273366	0.169711805	0.005705103	0.002095882	0.717538892	0.012231042	0.032100679	0.009594353	0.033540035	0.009488067	0.001020136	0.002274067	0.002433551	0.001367457	0.003199598	0.005420687	0.001149401	0.002286791	0.002644258	0.001184555	0.003532605	0.004587511
F	21		0	3	4	935.7667	5	5.13171358	2.2	21	30.12	722	29.80936558	3.178739694	63.47755817	-0.310634421	-0.978739694	-42.47755817	1238849.757	0.814947086	0.473237443	0.305140756	0.34365918	0.045956339	0.152414293	0.173983011	0.152726463	0.169676168	0.003645478	0.00336207	0.705898062	0.014374947	0.042073221	0.014908345	0.040564887	0.011819674	0.00127796	0.003068169	0.003307665	0.001514873	0.004056343	0.005444567	0.001294588	0.002939017	0.003419947	0.001524559	0.004163297	0.005095291
F	21	24.32567422	1	2	4	994.05	3	0.283444564	7.8	27	29.92	655	29.76027966	-1.025328781	67.83240533	-0.159720338	8.825328781	-40.83240533	1533495.102	0.74843017	0.436754963	0.287016043	0.318948262	0.037409966	0.143113474	0.159906849	0.143902569	0.159041413	0.002153512	0.003049178	0.650813486	0.013075686	0.039402604	0.008454021	0.040506553	0.00854049	0.001041216	0.002160229	0.002528081	0.00130584	0.003007574	0.005126394	0.001100884	0.002322864	0.002747906	0.001230718	0.00311165	0.004893006
M	21		0	2	4	613.0833	5	0.24608318	-9.4	49	29.87	655	29.76027966	-1.025328781	67.83240533	-0.109720338	-8.374671219	-18.83240533	1530774.032	0.818687131	0.479916288	0.310712814	0.359865258	0.040040528	0.15512222	0.181038529	0.155590594	0.178826729	0.002391601	0.002038642	0.718604755	0.013528581	0.038596226	0.011467075	0.040273351	0.010521801	0.001001715	0.00223645	0.002802896	0.001328021	0.003412065	0.005499375	0.001210172	0.002266958	0.002890433	0.001257664	0.003638878	0.005213964
M	21		0	8	2	964.9167	4	0.250199764	24	83	29.72	857	29.78031655	22.34949826	73.60591133	0.060316555	1.650501738	9.39408867	1510898.617	0.72215633	0.412393042	0.279578006	0.309333182	0.038442685	0.14058346	0.155835831	0.138994546	0.153497351	0.00535476	0.004706471	0.640007932	0.012401494	0.033117775	0.009325179	0.030530242	0.007546899	0.00107671	0.002356809	0.002680259	0.001330069	0.00336654	0.004658883	0.00111298	0.00233927	0.002834009	0.00124191	0.003340198	0.004500103
M	21	21.61355001	1	10	3	1092.45	3	0.910715538	6.1	65	29.86	627	29.79867478	12.27752642	75.61049481	-0.061325225	-6.177526418	-10.61049481	1833126.513	0.741575113	0.433712629	0.282420946	0.330812475	0.035483094	0.141371396	0.165779454	0.14104955	0.165033021	0.004115646	0.004395278	0.65904368	0.011477167	0.033635758	0.007640717	0.033311667	0.006716121	0.001124472	0.0019356	0.002454604	0.001162277	0.002952551	0.004936048	0.001010841	0.001985679	0.002497591	0.0011266	0.003114079	0.004526692
F	21		0	9	3	981.5	5	0.332367411	28.3	49	29.74	719	29.85300071	18.61549701	75.96733546	0.113000707	9.684502987	-26.96733546	1151983.107	0.929130812	0.547968452	0.343125894	0.404580933	0.049531976	0.172294518	0.204062357	0.170831376	0.200518576	0.004671596	0.00504365	0.810849246	0.014377555	0.046188959	0.013005833	0.046986974	0.012676662	0.001579537	0.003037284	0.003837383	0.001495682	0.004120026	0.00631728	0.001607142	0.002982249	0.004191989	0.001346721	0.004230878	0.006206341
M	21		0	2	4	933.3	4	0.207113991	8.3	33	30.11	616	29.76027966	-1.025328781	67.83240533	-0.349720338	9.325328781	-34.83240533	1468563.941	0.823124527	0.491715772	0.3033701	0.375966641	0.041776186	0.150958424	0.18787744	0.152411676	0.188089201	0.003023294	0.002168922	0.729722698	0.012620969	0.036717026	0.010850804	0.03623356	0.010008076	0.001061581	0.002783331	0.002731376	0.001297118	0.004015896	0.005583209	0.001269267	0.002633934	0.002700325	0.001450601	0.004018075	0.00496056
F	21		0	2	4	585.4667	5	0.228738721	-6.7	62	30.04	626	29.76027966	-1.025328781	67.83240533	-0.279720338	-5.674671219	-5.832405327	1609828.861	0.78766323	0.443585285	0.299333114	0.332276559	0.037584119	0.151506535	0.167584377	0.147826579	0.164692182	0.006520755	0.007547821	0.686584461	0.012587984	0.036019792	0.013601881	0.036578981	0.013806312	0.00104421	0.002507658	0.00251182	0.001393129	0.003195371	0.004911516	0.001049615	0.002449639	0.002620403	0.001346541	0.003021626	0.004592724
M	21		0	3	4	1057.8	5	0.392456302	14.4	32	30.1	694	29.80936558	3.178739694	63.47755817	-0.290634421	11.22126031	-31.47755817	1730456.617	0.79840372	0.462011148	0.308831051	0.339466614	0.040622804	0.154625176	0.170688708	0.154205874	0.168777907	0.002142383	0.002320023	0.696627105	0.013627328	0.039448779	0.010397602	0.041103371	0.01067984	0.00119142	0.002380701	0.002781462	0.001364842	0.003564666	0.005064617	0.001226728	0.002454381	0.002932983	0.001226324	0.00347833	0.005174357
M	21		0	7	2	893.5333	5	0.746030559	35.6	41	29.61	890	29.74544129	23.27530095	72.55868898	0.135441292	12.32469905	-31.55868898	1688863.505	0.809206899	0.461428654	0.326074947	0.350090467	0.04278084	0.162466698	0.173388452	0.163608249	0.176702015	0.003158929	0.002010583	0.726241101	0.013462308	0.033086984	0.007404151	0.034986427	0.006754009	0.001315678	0.002535551	0.002930255	0.001401653	0.003854545	0.005359403	0.001408758	0.002374319	0.002899524	0.001229347	0.003853538	0.005512168
F	21		0	3	4	1039.5667	5	2.12793389	8.3	36	29.56	708	29.80936558	3.178739694	63.47755817	0.249365579	5.121260306	-27.47755817	1344963.993	0.808922027	0.449746486	0.3207499	0.342241005	0.039928206	0.158169683	0.168527336	0.162580217	0.173713669	0.005670709	0.006404484	0.720430361	0.011680015	0.032513807	0.011316511	0.033009583	0.011320526	0.001132447	0.002568991	0.002657097	0.001295722	0.003542697	0.005068686	0.001232301	0.002626316	0.002703939	0.001402714	0.003635859	0.004739086
F	21		0	9	3	990.1833	5	0.495987432	20.6	70	29.82	717	29.85300071	18.61549701	75.96733546	0.033000707	1.984502987	-5.967335457	1335988.233	0.800307199	0.445640902	0.319703715	0.331650377	0.039849153	0.161729407	0.166129387	0.157974307	0.16552099	0.004973547	0.004014332	0.704868785	0.012481173	0.0344396	0.01084291	0.038013359	0.011742843	0.001003751	0.00263161	0.002902047	0.001427632	0.002984308	0.004842183	0.001327931	0.00251372	0.003089848	0.001272915	0.003032961	0.004953861
M	21		0	10	3	653.2333	5	0.442995813	18	94	29.95	694	29.79867478	12.27752642	75.61049481	-0.151325225	5.722473582	18.38950519	1491081.836	0.781226068	0.452476379	0.29568968	0.340012397	0.040284174	0.148328765	0.170343625	0.147360915	0.169668772	0.006078674	0.003811461	0.689893603	0.011488705	0.034907742	0.009690347	0.036189094	0.010464684	0.001359617	0.002449363	0.002678659	0.001333595	0.00392232	0.004540395	0.001376719	0.002341521	0.00273097	0.001301002	0.003932313	0.004732939
F	21		0	3	4	1137.9	4	0.532474952	-3	93	29.41	677	29.80936558	3.178739694	63.47755817	0.399365579	-6.178739694	29.52244183	1372848.428	0.773287843	0.440148545	0.300223248	0.333526433	0.043159171	0.151463881	0.17167369	0.148759366	0.161852743	0.009801155	0.005185715	0.695755797	0.011898983	0.029563133	0.007401181	0.032335034	0.007382461	0.001161308	0.002578653	0.00288954	0.001240268	0.003969484	0.005717091	0.001208291	0.002597883	0.003056565	0.001341663	0.004001607	0.005303863
F	21		0	1	4	963.1667	5	1.127942341	2.8	86	29.32	563	29.79326689	-2.226240227	69.51486615	0.473266888	5.026240227	16.48513385	1222372.106	0.802519131	0.466573367	0.296008085	0.342737099	0.043078535	0.145592562	0.169189088	0.150415523	0.173548011	0.003353807	0.003410091	0.693211414	0.013618521	0.039196002	0.015344755	0.039559231	0.015034293	0.0010397	0.002515028	0.002997123	0.001378467	0.004202975	0.005552728	0.001264345	0.002590291	0.002884065	0.001475737	0.004273412	0.005191136
M	21		0	4	1	824.45	5	0.217936234	11.7	59	29.92	767	29.75775728	9.60836795	62.25004617	-0.162242719	2.09163205	-3.250046174	1408266.857	0.805209605	0.470545204	0.30429038	0.353195286	0.041415446	0.153113416	0.17863247	0.151176964	0.174562817	0.003117591	0.002940139	0.708664177	0.01254258	0.037529109	0.011123957	0.037518386	0.010185428	0.001204104	0.002617189	0.003010935	0.001266379	0.003631272	0.005336915	0.001322761	0.002764675	0.002975714	0.001281433	0.003506083	0.005167842
F	21		0	7	2	831.9833	5	2.204397883	33.3	41	29.95	895	29.74544129	23.27530095	72.55868898	-0.204558708	10.02469905	-31.55868898	1520029.182	0.820127018	0.448258354	0.332042137	0.322771948	0.044873481	0.167637341	0.163182413	0.164404796	0.159589534	0.004077356	0.005791402	0.712889944	0.014224595	0.039497005	0.013379875	0.040562774	0.014220056	0.001163728	0.002492189	0.00313915	0.001674113	0.00418992	0.005684759	0.001215963	0.002568503	0.003264806	0.001568523	0.004201301	0.005291938
F	21		0	3	4	1058.8	5	0.344605964	21.7	20	29.57	726	29.80936558	3.178739694	63.47755817	0.239365579	18.52126031	-43.47755817	1135984.856	0.935892758	0.540529428	0.360087333	0.40181455	0.050128309	0.181613269	0.203425955	0.178474064	0.198388595	0.003213511	0.002266668	0.822195821	0.015315257	0.043570915	0.014691481	0.043661498	0.012140831	0.001350018	0.002938684	0.003309463	0.001799584	0.004779201	0.006504136	0.001433294	0.003013508	0.003411929	0.001780746	0.004821807	0.006090574
F	21		0	3	4	884.7667	5	0.498271543	9.4	52	29.92	702	29.80936558	3.178739694	63.47755817	-0.110634421	6.221260306	-11.47755817	1407283.091	0.811700934	0.476434724	0.302434202	0.352600364	0.040080777	0.151475541	0.176430402	0.150958661	0.176169962	0.003283703	0.002712603	0.704407717	0.013822947	0.041335891	0.012615941	0.041560934	0.011452138	0.000956311	0.002532611	0.00302917	0.001233441	0.003303387	0.005120079	0.001106103	0.002491325	0.003113162	0.001261509	0.003320938	0.004988904
F	21		0	3	1	872	5	0.601221323	7.8	40	29.34	742	29.80936558	3.178739694	63.47755817	0.469365579	4.621260306	-23.47755817	1354218.379	0.776130361	0.455795442	0.284611347	0.338302575	0.038429548	0.14244536	0.168926157	0.142165986	0.169376418	0.005141564	0.003914657	0.673746196	0.011665844	0.039284137	0.011820915	0.03908476	0.01167116	0.000881616	0.00280361	0.002948786	0.001239903	0.003484519	0.004407782	0.00109997	0.00282244	0.003154883	0.001208151	0.003401445	0.004418047
F	21		0	9	2	774.6667	5	1.569497634	22.8	53	29.86	736	29.85300071	18.61549701	75.96733546	-0.006999293	4.184502987	-22.96733546	1370140.753	0.826131912	0.470108773	0.320654491	0.334362866	0.044284501	0.162679038	0.168679063	0.157975452	0.165683802	0.002055628	0.002074896	0.706887939	0.014684112	0.044859041	0.013050046	0.045947688	0.015753783	0.001007123	0.002401213	0.003253096	0.001479483	0.003738959	0.00555359	0.001306216	0.002616957	0.003436581	0.001550279	0.003698525	0.005406452
F	21		0	8	2	931.55	5	0.245479953	29.4	40	29.87	820	29.78031655	22.34949826	73.60591133	-0.089683445	7.050501738	-33.60591133	1413484.598	0.838847485	0.471892623	0.333691293	0.345758953	0.046739101	0.167105312	0.173281298	0.166585981	0.172477655	0.002253933	0.002108548	0.734638679	0.015240916	0.038266989	0.013929901	0.039596682	0.012704348	0.001194495	0.002979799	0.002882946	0.001708685	0.004346705	0.006029567	0.001258096	0.002818566	0.00296282	0.001732032	0.004383493	0.005444771
F	21	19.36823292	1	4	1	860.5167	3	0.234517145	6.7	68	29.53	811	29.75775728	9.60836795	62.25004617	0.227757281	-2.90836795	5.749953826	1538752.047	0.722216423	0.445518277	0.254045569	0.330006489	0.035983055	0.126863467	0.164477498	0.127182103	0.165528991	0.001875481	0.002017999	0.626215447	0.013142598	0.038881053	0.008993262	0.039706657	0.008020136	0.000891112	0.00198765	0.002613417	0.001156782	0.003144951	0.004734356	0.001128512	0.0021457	0.00275132	0.001123573	0.003394634	0.004703227
F	21		0	12	3	713.1333	5	2.148348458	3.9	65	30.22	549	29.82503538	0.942769991	72.78154243	-0.394964621	2.957230009	-7.781542433	1158083.464	0.887842744	0.488537512	0.36765939	0.378450455	0.049282286	0.182025493	0.188997267	0.185633897	0.189453188	0.004228883	0.005253594	0.809005139	0.01299725	0.026630464	0.009059796	0.032490577	0.009336374	0.001249565	0.002970598	0.003582298	0.001664388	0.004400805	0.005772296	0.001495402	0.002868532	0.003700856	0.001662834	0.004475152	0.005584658
F	21		0	3	4	648.5	5	0.403973202	-2.2	43	29.7	714	29.80936558	3.178739694	63.47755817	0.109365579	-5.378739694	-20.47755817	1587010.013	0.817682302	0.457521499	0.328570575	0.342468664	0.040704217	0.164132304	0.170424301	0.164438272	0.172044363	0.003501553	0.003207667	0.721706847	0.01306671	0.036261775	0.011726013	0.037024404	0.01104385	0.001201883	0.002784103	0.002754551	0.001423999	0.003350136	0.004961216	0.00128279	0.002901935	0.002855117	0.001456828	0.003506783	0.004683524
M	21		0	4	1	823.9167	5	1.73394034	12.8	28	29.56	773	29.75775728	9.60836795	62.25004617	0.197757281	3.19163205	-34.25004617	1837487.129	0.814642441	0.449443516	0.318302906	0.33926152	0.035855489	0.159315858	0.169935543	0.158987047	0.169325977	0.009993485	0.00744963	0.715325375	0.013592748	0.035889993	0.0141195	0.0363805	0.01274594	0.000954238	0.002215798	0.002337595	0.001288063	0.002931286	0.004938157	0.00113296	0.002382221	0.002422221	0.001247573	0.003083124	0.004495705
F	21		0	5	1	878.8	4	0.852732328	18.9	42	29.62	885	29.78185428	15.38085811	69.56541806	0.161854282	3.519141893	-27.56541806	1332431.797	0.77901023	0.449316842	0.307046755	0.344128719	0.041058762	0.153318657	0.171524873	0.153728098	0.172603846	0.003744432	0.002518853	0.700696959	0.011198772	0.030775534	0.00694362	0.03323915	0.00647823	0.00117612	0.002400798	0.002666928	0.00138979	0.004204418	0.005242144	0.001298378	0.002390817	0.00275061	0.001295676	0.004028799	0.00499943
M	21		0	11	3	768.2333	4	0.225146239	9.4	61	29.92	573	29.86179729	6.367925824	70.79552182	-0.05820271	3.032074176	-9.795521824	1436243.895	0.814426438	0.474862833	0.306366338	0.351880935	0.039830979	0.152494372	0.174891427	0.153871966	0.176989508	0.002606173	0.003049134	0.708219287	0.013603469	0.039729603	0.013070761	0.041691317	0.011832461	0.001147716	0.002257138	0.002538775	0.001382982	0.004011923	0.005027558	0.00129024	0.002376825	0.002478757	0.001292886	0.003959077	0.004848828
M	21		0	10	3	753.9333	5	0.196422536	8.9	46	29.85	637	29.79867478	12.27752642	75.61049481	-0.051325225	-3.377526418	-29.61049481	1747011.778	0.755786547	0.403472982	0.309914295	0.298860637	0.035777664	0.154468166	0.14873566	0.155446128	0.150124977	0.009096218	0.00864001	0.666171797	0.012317776	0.033375619	0.011546745	0.033626791	0.010179038	0.001106747	0.001749559	0.002450241	0.001188773	0.003412742	0.004604033	0.001154829	0.001803022	0.002513492	0.001171658	0.003369926	0.004548796
M	21		0	5	1	905.3	4	0.288162101	9.4	71	29.68	856	29.78185428	15.38085811	69.56541806	0.101854282	-5.980858107	1.434581944	1634673.948	0.790672049	0.4571871	0.299601165	0.344160279	0.039097705	0.151124088	0.17291114	0.148477077	0.171249139	0.00381232	0.006828885	0.696299138	0.014436885	0.035700392	0.011193058	0.037165454	0.009956542	0.001212597	0.002333738	0.002791994	0.001410373	0.003556428	0.004677324	0.00122997	0.002416812	0.002583329	0.001332865	0.003593255	0.0045781
M	21		0	12	3	1011.1667	5	1.002796777	9.4	26	29.95	561	29.82503538	0.942769991	72.78154243	-0.124964621	8.457230009	-46.78154243	1460298.18	0.794003592	0.466979944	0.306874517	0.371028992	0.044461467	0.154000191	0.185185972	0.152874326	0.185843021	0.003650487	0.00330412	0.731678828	0.011167171	0.025592855	0.0060715	0.025273058	0.005033013	0.001268371	0.002848939	0.002832915	0.001455251	0.004215783	0.005549825	0.001465933	0.002812439	0.002775255	0.001464085	0.004237696	0.005309943
M	21		0	2	4	930.5333	1	0.100513799	8.7	41	29.69	642	29.76027966	-1.025328781	67.83240533	0.070279662	9.725328781	-26.83240533	1481864.464	0.75385032	0.460055297	0.271145762	0.365172801	0.041089453	0.136930187	0.18193294	0.134215575	0.183239861	0.003931466	0.002875972	0.687091088	0.010794442	0.025511038	0.006715931	0.026569434	0.006812161	0.001106174	0.002261948	0.003160883	0.001311861	0.003418666	0.005175642	0.001278255	0.002290763	0.00328829	0.001299849	0.003452745	0.0054368
M	21	20.04735073	1	1	4	938.65	3	0.380977441	1.7	50	30.22	561	29.79326689	-2.226240227	69.51486615	-0.426733112	3.926240227	-19.51486615	1501949.281	0.735611391	0.424031887	0.278096013	0.299685477	0.038989998	0.138820831	0.149645624	0.139275182	0.150039854	0.005333402	0.005747997	0.630112818	0.015148381	0.040375465	0.00968275	0.043683499	0.009045645	0.000929392	0.00244722	0.002590966	0.001394588	0.003532343	0.005166886	0.000994175	0.002569394	0.00259556	0.001364094	0.00352968	0.004868007
M	21	20.80503959	1	2	4	557.8833	3	0.093820119	-14.4	60	29.99	614	29.76027966	-1.025328781	67.83240533	-0.229720338	-13.37467122	-7.832405327	1865198.297	0.772148464	0.453186876	0.291360688	0.334794638	0.037980412	0.145852101	0.167229245	0.145508587	0.167565393	0.003775363	0.003232686	0.673687538	0.014357508	0.040175943	0.009025904	0.038644363	0.008576514	0.001056563	0.002205503	0.002954002	0.001269088	0.002931216	0.005049597	0.001204108	0.002326991	0.00299759	0.001137037	0.002994159	0.005045201
F	21		0	6	1	811.1333	5	1.743969083	20.6	63	29.83	913	29.71503423	19.97649777	72.6694696	-0.114965771	0.623502227	-9.669469599	1468186.861	0.767947207	0.457018477	0.279957695	0.344363879	0.038202222	0.140471987	0.171809665	0.139485708	0.172554215	0.002239156	0.002878585	0.672134289	0.012945627	0.035751648	0.010996012	0.037393265	0.011376209	0.001047551	0.002417199	0.003049952	0.001151284	0.002919587	0.004819414	0.001199779	0.002422035	0.003081215	0.001173897	0.002942882	0.004725012
M	21		0	11	3	991.3167	5	1.237204717	5.6	32	29.98	608	29.86179729	6.367925824	70.79552182	-0.11820271	-0.767925824	-38.79552182	1744597.482	0.747746121	0.428131556	0.287440617	0.325734297	0.03696612	0.143771515	0.162569111	0.143669102	0.163165186	0.00583103	0.005070797	0.663784296	0.011999616	0.032693903	0.009436733	0.031335308	0.008375972	0.001142269	0.002520352	0.002819275	0.001147485	0.003014907	0.004492096	0.001214779	0.002537433	0.002637686	0.001109482	0.002962231	0.00456323
F	21		0	4	1	901.4167	5	1.441264729	17.8	24	30.11	830	29.75775728	9.60836795	62.25004617	-0.352242719	8.19163205	-38.25004617	1175083.64	0.81649422	0.468579637	0.32278931	0.354847307	0.045089556	0.161172399	0.178684264	0.161616911	0.176163043	0.004187702	0.003684759	0.733709222	0.013874076	0.033752236	0.007741066	0.033812231	0.007124769	0.001052521	0.00264611	0.003109396	0.001562016	0.004052307	0.005512884	0.001386795	0.002701935	0.003426905	0.001530189	0.004053073	0.005321068
M	21		0	1	4	846.4667	5	0.524223648	7.8	34	29.08	599	29.79326689	-2.226240227	69.51486615	0.713266888	10.02624023	-35.51486615	1485303.121	0.790974572	0.462850561	0.301679221	0.344029024	0.041858796	0.15054537	0.172384753	0.151133851	0.171644271	0.001428193	0.00171938	0.69432795	0.014693768	0.038158676	0.01168987	0.037244519	0.009968672	0.001060996	0.002146229	0.002769401	0.001437013	0.003987065	0.005379037	0.0010853	0.002505078	0.002894628	0.001395338	0.003946736	0.005246135
F	21		0	2	4	766.2333	4	0.140707786	-4.4	44	30.13	661	29.76027966	-1.025328781	67.83240533	-0.369720338	-3.374671219	-23.83240533	1344887.62	0.795657559	0.4763476	0.287995307	0.361682257	0.042357442	0.143723927	0.180108334	0.14427138	0.181573923	0.003427052	0.002836296	0.701664064	0.01245368	0.03491697	0.010711006	0.036131272	0.011671756	0.001178983	0.002354546	0.003246517	0.001273712	0.003713768	0.005517784	0.001296688	0.002372689	0.003183314	0.001177496	0.003706852	0.005365355
F	21		0	2	4	591.3333	5	0.22361622	-1.1	51	29.58	631	29.76027966	-1.025328781	67.83240533	0.180279662	-0.074671219	-16.83240533	1453014.925	0.811024016	0.475853357	0.306575292	0.359948147	0.039956919	0.154390804	0.181746015	0.152184489	0.178202132	0.002844155	0.002644983	0.714891834	0.011645166	0.037837739	0.009992052	0.037556118	0.011015166	0.001289319	0.002655307	0.003256195	0.001177483	0.003325086	0.004509589	0.001284983	0.002755305	0.003304302	0.001221942	0.003467273	0.004557076
M	21		0	9	2	689.0667	5	0.462350472	22	73	29.64	767	29.85300071	18.61549701	75.96733546	0.213000707	3.384502987	-2.967335457	1493009.85	0.80164307	0.436363492	0.340823963	0.343705028	0.038602558	0.172052245	0.172522934	0.168771717	0.171182095	0.005728294	0.003723016	0.735020285	0.010553246	0.025897552	0.006345973	0.027363651	0.006356355	0.001102739	0.002256984	0.002750283	0.001368377	0.003281023	0.004835668	0.001193763	0.002265893	0.00280822	0.001323166	0.003259724	0.004901307
M	21		0	5	1	915.2667	5	1.042590724	23.9	58	29.78	871	29.78185428	15.38085811	69.56541806	0.001854282	8.519141893	-11.56541806	1684246.576	0.786376543	0.440151069	0.316660173	0.322481244	0.039857584	0.15926176	0.162086836	0.157398413	0.160394409	0.003117774	0.003546571	0.688188274	0.013057471	0.038667557	0.01079735	0.038734352	0.010060938	0.001016478	0.002692717	0.002585667	0.001372186	0.00386808	0.004855109	0.001159035	0.00282423	0.002577532	0.001424316	0.003764235	0.004527841
M	21		0	8	2	1048.1667	4	1.084152482	27.8	37	29.84	845	29.78031655	22.34949826	73.60591133	-0.059683445	5.450501738	-36.60591133	1722935.767	0.814927072	0.466556175	0.316165648	0.353562409	0.037979361	0.159413245	0.178902859	0.156752402	0.17465955	0.004828387	0.003531066	0.719538387	0.012616257	0.035384314	0.010506428	0.038443163	0.010898259	0.000970379	0.002411988	0.002223066	0.001174101	0.003325893	0.005315578	0.001090522	0.002471363	0.002298983	0.001180543	0.003204646	0.005190443
F	21	21.52245474	1	4	1	829.0333	3	0.897606052	3.9	89	29.93	767	29.75775728	9.60836795	62.25004617	-0.172242719	-5.70836795	26.74995383	1573549.26	0.703759347	0.411875092	0.25941844	0.295508223	0.035133949	0.129078606	0.148045651	0.130339833	0.147462572	0.006710689	0.00409196	0.603055439	0.014643393	0.04037001	0.009630966	0.04003065	0.009571737	0.000752185	0.001818945	0.002616442	0.001216422	0.002780784	0.005275335	0.001010455	0.001836867	0.00250955	0.001106098	0.002763943	0.004603161
F	21		0	6	1	918.1833	5	3.281402958	15	93	29.75	908	29.71503423	19.97649777	72.6694696	-0.034965771	-4.976497773	20.3305304	1230503.144	0.806592819	0.467874433	0.306261342	0.347866613	0.041872303	0.151753663	0.173945734	0.15450768	0.173920879	0.003127907	0.002703447	0.705935219	0.011309683	0.037961788	0.012537148	0.038633059	0.011775833	0.001144979	0.002755052	0.003336034	0.001343353	0.003486379	0.005308804	0.001304019	0.002776832	0.003425428	0.001265092	0.00345761	0.004977964
M	21		0	10	3	634.9	5	0.657733933	7	87	29.56	635	29.79867478	12.27752642	75.61049481	0.238674775	-5.277526418	11.38950519	1522324.058	0.814292459	0.465741371	0.322060835	0.357692103	0.040029585	0.161843744	0.177198209	0.160217091	0.180493894	0.003252855	0.003045541	0.729487421	0.011972681	0.034086172	0.009796075	0.032274272	0.008531035	0.001164141	0.002243281	0.002890383	0.001233443	0.003421282	0.005233183	0.001275812	0.002317181	0.002910484	0.001190548	0.003675039	0.00512473
M	21		0	1	4	930.6833	5	2.436830511	6.7	43	29.85	562	29.79326689	-2.226240227	69.51486615	-0.056733112	8.926240227	-26.51486615	1335939.304	0.792558462	0.459874323	0.298551999	0.340706484	0.041157558	0.148349898	0.170685588	0.150202101	0.170020896	0.003982292	0.002782537	0.691277314	0.013931696	0.037233952	0.012050697	0.038744724	0.012118739	0.001115694	0.002535145	0.002782986	0.001380003	0.003619925	0.005667323	0.001104391	0.002584099	0.002889053	0.001347516	0.003550311	0.005110711
F	21		0	6	1	730.2167	5	0.497280558	14	94	29.56	908	29.71503423	19.97649777	72.6694696	0.155034229	-5.976497773	21.3305304	1523260.874	0.827871983	0.463707061	0.325179871	0.348119506	0.041281832	0.162871005	0.176625034	0.162308866	0.171494472	0.003547652	0.004388611	0.727048542	0.013926964	0.035662506	0.01355605	0.037793067	0.014609776	0.001169202	0.002166602	0.002869699	0.001193361	0.003605226	0.005958205	0.001241219	0.002331971	0.002812059	0.001322032	0.003809722	0.005120594
M	21		0	11	3	620.1833	4	0.370198149	7.8	96	29.89	571	29.86179729	6.367925824	70.79552182	-0.02820271	1.432074176	25.20447818	1752349.455	0.782550533	0.450977082	0.294930294	0.336449127	0.03749081	0.146966195	0.166824996	0.147964099	0.169624131	0.007505581	0.004976633	0.684353444	0.012432338	0.037406066	0.010999861	0.038691141	0.010224502	0.0011068	0.002179645	0.002492254	0.001122265	0.002997918	0.005311954	0.001267498	0.002139014	0.002574258	0.00112974	0.002897196	0.005049107
M	21	35.93995304	1	3	1	1095.1167	3	0.685160084	10	29	29.92	757	29.80936558	3.178739694	63.47755817	-0.110634421	6.821260306	-34.47755817	1857694.775	0.750804179	0.436587454	0.275028184	0.318066369	0.036936638	0.137178454	0.159350568	0.137849729	0.158715801	0.006784053	0.00589381	0.645975145	0.013385676	0.041310661	0.009505329	0.039194006	0.013169602	0.00091522	0.002488353	0.002409007	0.001225067	0.003263184	0.004949629	0.001038222	0.002634179	0.002335045	0.001193522	0.003235408	0.004803103
M	21		0	6	1	1003.4167	5	0.285305728	28.3	34	29.86	913	29.71503423	19.97649777	72.6694696	-0.144965771	8.323502227	-38.6694696	1496470.752	0.78231666	0.466892666	0.281408387	0.340281437	0.040046222	0.140760496	0.169783269	0.140647891	0.170498168	0.007627079	0.004017185	0.676812853	0.013155887	0.04327288	0.010289877	0.042131528	0.01011413	0.001353184	0.002219756	0.002948671	0.001327323	0.003438089	0.004813659	0.001323648	0.002310503	0.003214162	0.001378109	0.003637358	0.004671191
F	21		0	6	1	914.3833	5	0.328206635	15	72	29.51	906	29.71503423	19.97649777	72.6694696	0.205034229	-4.976497773	-0.669469599	1399128.957	0.829291677	0.490010778	0.302283942	0.356208244	0.040656724	0.151471608	0.178315238	0.150812334	0.177893006	0.003837602	0.004188106	0.710265827	0.013688517	0.046186021	0.013654138	0.046367491	0.012656875	0.001137493	0.00274385	0.002990861	0.001402873	0.003302412	0.004953939	0.001194815	0.002875718	0.002971992	0.001346481	0.00343721	0.004829433
M	21		0	7	2	914.65	5	0.039088489	21.7	39	29.89	911	29.74544129	23.27530095	72.55868898	-0.144558708	-1.575300954	-33.55868898	1490039.33	0.840993238	0.491208658	0.315449605	0.374808375	0.040249273	0.158058779	0.188670117	0.157390827	0.186138257	0.004609409	0.004118549	0.742955918	0.011551776	0.036823323	0.01235511	0.038285902	0.011064674	0.001324797	0.002653219	0.002927238	0.00125943	0.003482458	0.005351335	0.001389024	0.002643487	0.002912071	0.001249162	0.003261525	0.005023223
M	21		0	2	4	942.85	5	0.870923121	-1.1	29	30.26	616	29.76027966	-1.025328781	67.83240533	-0.499720338	-0.074671219	-38.83240533	1481137.321	0.78518378	0.431989052	0.325772845	0.332793658	0.040254877	0.161002971	0.163362344	0.164769874	0.169431314	0.00435699	0.002686449	0.709166808	0.01140772	0.027878982	0.008621483	0.029975749	0.009199552	0.001100708	0.002445823	0.002771316	0.001383194	0.003555106	0.0049516	0.00123898	0.002482214	0.002845516	0.001290832	0.003515947	0.005005613
F	21		0	3	4	780.2167	6	0.090674176	8.9	50	30.19	717	29.80936558	3.178739694	63.47755817	-0.380634421	5.721260306	-13.47755817	1320349.538	0.82872222	0.48618687	0.311229417	0.366229241	0.046174137	0.155345654	0.182383507	0.155883763	0.183845734	0.002488583	0.002382248	0.731555697	0.014257361	0.037199695	0.011868524	0.035980775	0.012004851	0.001238687	0.002738972	0.002987542	0.001732799	0.004486994	0.005444922	0.001462113	0.002794866	0.003042376	0.001432272	0.004479344	0.005515358
M	21		0	2	4	890.15	5	0.434879347	6.7	34	30.11	672	29.76027966	-1.025328781	67.83240533	-0.349720338	7.725328781	-33.83240533	1547253.161	0.803387598	0.468680621	0.299336836	0.343926634	0.043795677	0.149408013	0.172784827	0.149928823	0.171141807	0.003794143	0.003815342	0.697795593	0.014375476	0.039723816	0.011833422	0.040246161	0.012777676	0.001212471	0.002666273	0.003276193	0.00152076	0.00375181	0.00551403	0.001364935	0.002597119	0.003308573	0.001509643	0.003630111	0.0052208
F	21		0	5	1	809.1	5	3.67352782	11.7	34	29.79	869	29.78185428	15.38085811	69.56541806	-0.008145718	-3.680858107	-35.56541806	1273524.35	0.832716704	0.477420794	0.324038355	0.358941709	0.042457767	0.162678781	0.18127539	0.161359575	0.177666319	0.001796432	0.001887911	0.732238643	0.011458595	0.037322255	0.013360561	0.037561198	0.012251906	0.001145875	0.002429478	0.002963351	0.001478888	0.003808486	0.005616461	0.001080231	0.002637562	0.002987065	0.001585914	0.00398579	0.005172653
F	21		0	12	3	1014.4	5	0.842221725	-0.6	40	29.57	548	29.82503538	0.942769991	72.78154243	0.255035379	-1.542769991	-32.78154243	1275897.065	0.848131899	0.478937147	0.330690675	0.356239945	0.044099953	0.165138928	0.177827696	0.165551747	0.178412249	0.00338405	0.002999693	0.741720306	0.012434154	0.038965839	0.014559717	0.038612127	0.014714823	0.001317583	0.002982999	0.003247206	0.001427466	0.003928922	0.005629764	0.001525985	0.002928214	0.003187013	0.001367665	0.003988018	0.005372299
F	21		0	7	2	1015.5333	5	0.271794912	31.1	61	29.71	876	29.74544129	23.27530095	72.55868898	0.035441292	7.824699046	-11.55868898	1631253.664	0.797111466	0.454474951	0.312998461	0.345363778	0.039649873	0.156599626	0.172720018	0.156398836	0.17264376	0.004266902	0.004335193	0.709303428	0.011816556	0.034644029	0.009971288	0.034317777	0.008735367	0.00104766	0.002527259	0.002579243	0.001279507	0.003497065	0.005309597	0.001204411	0.002504638	0.002680638	0.001220227	0.00341351	0.00511018
F	21		0	10	3	673.4667	5	0.745176961	17	100	29.41	706	29.79867478	12.27752642	75.61049481	0.388674775	4.722473582	24.38950519	1516451.69	0.838186279	0.450150048	0.353833611	0.340750585	0.040405507	0.178135794	0.171034028	0.175697817	0.169716557	0.004166371	0.005356913	0.748610315	0.011365941	0.033523125	0.010668391	0.034209332	0.011482133	0.001133633	0.002528007	0.002499981	0.001332057	0.003799396	0.005191593	0.001335882	0.00255412	0.002801936	0.001296513	0.003729496	0.005014799
M	21		0	6	1	667.2	5	1.542632226	13.3	87	29.72	912	29.71503423	19.97649777	72.6694696	-0.004965771	-6.676497773	14.3305304	1519346.178	0.74358564	0.399384486	0.323052196	0.313236903	0.042917803	0.161207403	0.157714921	0.161844793	0.155521983	0.003479457	0.003975263	0.689082861	0.012285877	0.021065245	0.005441156	0.021632726	0.005294119	0.001086388	0.002575647	0.00287163	0.001530922	0.003802688	0.005884176	0.001252644	0.002473432	0.002716761	0.001552707	0.00381131	0.005465114
F	21		0	6	1	984.2667	5	0.638628082	26.1	30	30.07	913	29.71503423	19.97649777	72.6694696	-0.354965771	6.123502227	-42.6694696	1424364.24	0.792878653	0.436826145	0.317165497	0.318282731	0.040283937	0.158639946	0.158236019	0.158525551	0.160046712	0.005989409	0.007158562	0.692842255	0.013486929	0.037793984	0.011546836	0.039017969	0.011398629	0.001286047	0.002459624	0.003012783	0.001379914	0.003419561	0.005458365	0.001214015	0.002382537	0.002886902	0.001304442	0.003377717	0.005064716
F	21		0	1	4	1090.45	4	0.218063245	-3.9	33	29.6	587	29.79326689	-2.226240227	69.51486615	0.193266888	-1.673759773	-36.51486615	1634029.95	0.82059879	0.482831908	0.299706824	0.376339367	0.041355423	0.150716056	0.189558601	0.148990768	0.186780766	0.008330386	0.005540719	0.734327865	0.012448976	0.032224624	0.011105488	0.032489429	0.009590032	0.001453768	0.002555706	0.002706254	0.001289634	0.0039424	0.005159391	0.001515884	0.002601849	0.002905271	0.001314664	0.003852989	0.004796913
F	21		0	12	3	1122.0833	5	0.448709481	5	67	29.85	549	29.82503538	0.942769991	72.78154243	-0.024964621	4.057230009	-5.781542433	1378313.447	0.831306553	0.469898127	0.329966682	0.354355469	0.043980562	0.165473623	0.176475631	0.164493059	0.177879837	0.003516472	0.003378477	0.738257633	0.014625193	0.035813769	0.011973401	0.035376061	0.010337779	0.001173971	0.00265288	0.002782386	0.001658694	0.00394279	0.005882987	0.001091624	0.002693437	0.002725723	0.001634316	0.004102042	0.005724823
M	21		0	7	2	848.5833	5	0.610733548	28.9	41	29.87	895	29.74544129	23.27530095	72.55868898	-0.124558708	5.624699046	-31.55868898	1558497.285	0.821070407	0.459153108	0.329336587	0.344454801	0.040295867	0.16669017	0.174770798	0.162646417	0.169684003	0.00455875	0.003251016	0.724706459	0.014237818	0.03607244	0.010750676	0.03734822	0.011755875	0.001157012	0.00237575	0.002703053	0.0013069	0.003397696	0.005595197	0.001294773	0.002207639	0.002881429	0.00127161	0.003292916	0.005284899
F	21		0	8	2	671.2833	5	0.518256955	21.1	84	29.61	852	29.78031655	22.34949826	73.60591133	0.170316555	-1.249498262	10.39408867	1435149.706	0.797215785	0.464143962	0.297416374	0.337431049	0.042240193	0.147423948	0.168656985	0.149992427	0.168774064	0.00385249	0.003884403	0.688910772	0.012916074	0.04117006	0.012769748	0.042332378	0.012100271	0.001037035	0.002785911	0.002752256	0.00146807	0.003823295	0.005440199	0.001268997	0.002857402	0.002873428	0.001422012	0.003792914	0.004971746
F	21		0	11	3	895.9667	5	0.107079534	14	29	30.12	622	29.86179729	6.367925824	70.79552182	-0.25820271	7.632074176	-41.79552182	1371365.042	0.816296876	0.471550458	0.314255897	0.370674327	0.042815004	0.15774564	0.186414925	0.156510257	0.184259402	0.004365577	0.004190788	0.740066528	0.011499272	0.029044127	0.009937106	0.027863697	0.009510743	0.001195232	0.00281661	0.002564963	0.001442869	0.004149588	0.00555483	0.001201285	0.002870279	0.002823172	0.001451984	0.004225935	0.00508384
F	21		0	4	1	953.85	5	1.251271818	4.4	86	29.71	792	29.75775728	9.60836795	62.25004617	0.047757281	-5.20836795	23.74995383	1192735.288	0.804218681	0.46122011	0.315749454	0.354202232	0.040883338	0.160967435	0.179454593	0.154782019	0.174747639	0.00443795	0.004235894	0.722341349	0.01129404	0.033775223	0.008603921	0.031448135	0.007221384	0.001068804	0.002490997	0.00291322	0.001331897	0.003527522	0.005452761	0.001088087	0.002519587	0.002892092	0.001337095	0.003468247	0.005270323
F	21		0	9	3	843.2833	5	0.708834457	22	88	29.9	728	29.85300071	18.61549701	75.96733546	-0.046999293	3.384502987	12.03266454	1578014.036	0.770815704	0.44267985	0.286281257	0.316248148	0.040538296	0.143761662	0.160357272	0.142519595	0.155890877	0.003437042	0.004194893	0.655232359	0.013845377	0.042374845	0.01531051	0.042179536	0.015249357	0.001213361	0.002292629	0.003162203	0.001235414	0.003250288	0.005185315	0.001366464	0.002458723	0.003243507	0.001225718	0.003128679	0.004941021
F	21		0	10	3	721.45	5	0.986628448	17.2	58	29.82	694	29.79867478	12.27752642	75.61049481	-0.021325225	4.922473582	-17.61049481	1176703.118	0.847618218	0.491910659	0.314183684	0.355262767	0.039850324	0.157619919	0.178871015	0.156563766	0.176391753	0.006353769	0.005328532	0.725630547	0.014332757	0.047473487	0.013814869	0.048924235	0.011854732	0.001142514	0.002382589	0.002597852	0.001204212	0.003503857	0.005035	0.001278062	0.002391597	0.002923847	0.001293869	0.003599973	0.004838519
M	21		0	3	1	841.8	5	0.249316954	21.7	26	29.91	759	29.80936558	3.178739694	63.47755817	-0.100634421	18.52126031	-37.47755817	1526348.076	0.795221627	0.456359064	0.307016969	0.32971626	0.040811792	0.153226025	0.165240041	0.153790944	0.164476219	0.00353648	0.003787341	0.687533568	0.014586188	0.042093413	0.010311606	0.043608074	0.010943113	0.001382843	0.002469686	0.002866581	0.001220036	0.003529798	0.005009473	0.001433946	0.002587352	0.002882239	0.001298328	0.003530912	0.004776106
F	21		0	8	2	959.2167	5	0.31440222	26.7	51	29.74	855	29.78031655	22.34949826	73.60591133	0.040316555	4.350501738	-22.60591133	1561762.7	0.78544583	0.457484527	0.282875655	0.345842086	0.037495453	0.141452687	0.173069917	0.141422968	0.172772168	0.011312602	0.007727102	0.688997065	0.011648825	0.036064634	0.011537604	0.036907336	0.010891796	0.001016992	0.002613073	0.002759766	0.001177708	0.002977149	0.004718643	0.00119999	0.002691638	0.002890516	0.001174378	0.003066791	0.004647633
M	21	27.19659526	1	4	1	647.0667	2	0.27820631	5.6	89	29.78	787	29.75775728	9.60836795	62.25004617	-0.022242719	-4.00836795	26.74995383	1813401.118	0.738040242	0.415316003	0.297924407	0.342628279	0.035146113	0.147541991	0.169674533	0.150382416	0.172953745	0.00370999	0.006475456	0.688848674	0.009712082	0.016890637	0.006993985	0.018451185	0.005756255	0.001055089	0.002210487	0.002525861	0.001054152	0.002942923	0.004783718	0.001293536	0.002214292	0.002520347	0.001047259	0.003086796	0.004421857
F	21	27.36851944	1	3	4	941.5	2	0.711556619	-3.3	75	30.29	675	29.80936558	3.178739694	63.47755817	-0.480634421	-6.478739694	11.52244183	1641344.872	0.761140465	0.442070334	0.29262297	0.335312149	0.03850501	0.146989556	0.167611241	0.145633414	0.167700908	0.002477115	0.002426669	0.673798119	0.012996598	0.032736691	0.009807933	0.034760093	0.009304017	0.001012828	0.002138186	0.003302231	0.001084659	0.002515315	0.00531162	0.001137238	0.002163104	0.003267382	0.001004542	0.002539381	0.00549196
F	21	24.21029115	1	2	4	963.1667	2	0.126318092	3.3	65	29.94	655	29.76027966	-1.025328781	67.83240533	-0.179720338	4.325328781	-2.832405327	1616190.726	0.787428104	0.467962079	0.291090566	0.354967371	0.043567259	0.145166397	0.177803378	0.145924169	0.177163993	0.004056638	0.003502619	0.700745789	0.01302866	0.033965546	0.008435762	0.034913763	0.008522571	0.001093373	0.002387033	0.002908815	0.001338023	0.003536649	0.006215417	0.001336662	0.002471367	0.003000822	0.001222133	0.003585282	0.006423932
F	21	18.88118995	1	3	4	886.3	3	0.766503857	9.4	83	29.58	717	29.80936558	3.178739694	63.47755817	0.229365579	6.221260306	19.52244183	1562508.583	0.718680852	0.417243621	0.277895976	0.304855758	0.039370024	0.138817746	0.152011659	0.13907823	0.152844099	0.003000496	0.002961008	0.630007155	0.013958899	0.036090618	0.007854357	0.036353208	0.007487767	0.000919419	0.002383795	0.002767921	0.001392504	0.00325259	0.005498594	0.001018426	0.002430835	0.002866736	0.001285817	0.00326955	0.005502114
M	21		0	3	4	965.8833	4	0.19603003	2.2	64	30.09	728	29.80936558	3.178739694	63.47755817	-0.280634421	-0.978739694	0.522441827	1588753.783	0.795595273	0.461786312	0.302590749	0.343621369	0.040436725	0.152992478	0.17580719	0.14959827	0.167814179	0.003799204	0.003163045	0.697292405	0.013751155	0.037215899	0.011328691	0.038823133	0.010686993	0.00115984	0.002687326	0.0027796	0.001292711	0.003692391	0.004956967	0.001357668	0.002620293	0.002680592	0.001291012	0.003603705	0.004700728
F	21		0	10	3	728.6667	5	1.217222639	17	94	29.4	706	29.79867478	12.27752642	75.61049481	0.398674775	4.722473582	18.38950519	1424290.252	0.774182789	0.439909767	0.297581935	0.320271231	0.038386136	0.149653766	0.161241533	0.147928169	0.159029698	0.005694766	0.005782459	0.6713879	0.011484106	0.039407277	0.010945452	0.040724635	0.011124699	0.001100267	0.002356051	0.00277282	0.001269896	0.003587331	0.004482373	0.001172935	0.002463543	0.002848858	0.001258522	0.003570901	0.004287048
M	21		0	5	1	625.4167	5	0.579137204	19.4	73	29.95	859	29.78185428	15.38085811	69.56541806	-0.168145718	4.019141893	3.434581944	1378638.21	0.845927519	0.509879975	0.299172636	0.381566398	0.040282505	0.151055119	0.194497502	0.148117517	0.187068897	0.003448403	0.003414601	0.732501709	0.013379072	0.042903062	0.013766483	0.04329468	0.01327629	0.001315066	0.002420432	0.003051562	0.001176306	0.003385152	0.005010669	0.001388617	0.002328892	0.002885384	0.00110203	0.003454786	0.005014949
F	21		0	12	3	708.1833	4	0.302795864	-12.8	61	30.19	549	29.82503538	0.942769991	72.78154243	-0.364964621	-13.74276999	-11.78154243	1348811.02	0.851305322	0.491831584	0.330918498	0.382168334	0.045431123	0.164674123	0.190953254	0.166244374	0.19121508	0.003654997	0.002553138	0.766777081	0.012925458	0.030047797	0.010512147	0.032879106	0.009920886	0.001331469	0.002727884	0.003226323	0.00148086	0.004068472	0.005798737	0.001403088	0.002602218	0.003481437	0.001569456	0.004205704	0.005295553
F	21		0	10	3	928.35	4	0.169342353	14.4	62	29.8	627	29.79867478	12.27752642	75.61049481	-0.001325225	2.122473582	-13.61049481	1431109.834	0.786582534	0.460742544	0.298326136	0.345870857	0.040117815	0.149634941	0.172588859	0.148691195	0.173281998	0.003789506	0.004144336	0.694914974	0.014087528	0.036851609	0.008453369	0.037444575	0.008453719	0.001037097	0.002564094	0.00278036	0.00137327	0.003357674	0.005361014	0.001098728	0.002587153	0.002922208	0.001370824	0.003296952	0.004921495
M	21		0	12	3	918.3833	5	1.481833743	6.1	42	29.77	548	29.82503538	0.942769991	72.78154243	0.055035379	5.157230009	-30.78154243	1660880.27	0.7668271	0.442496473	0.298572668	0.330808109	0.038701164	0.149473797	0.165740673	0.149098871	0.165067436	0.002578452	0.002606509	0.675846498	0.013003767	0.036518105	0.010080919	0.0354624	0.008891008	0.001104475	0.002633182	0.002717655	0.001161553	0.003177953	0.004830029	0.001331523	0.002610664	0.002729577	0.001165767	0.003117985	0.004772048
M	21		0	7	2	657.2	5	0.485027182	25.6	64	29.98	878	29.74544129	23.27530095	72.55868898	-0.234558708	2.324699046	-8.558688979	1537081.845	0.821591904	0.465315724	0.328801921	0.342296901	0.041578137	0.165074356	0.170195353	0.163727565	0.172101548	0.001631403	0.001809793	0.719503531	0.012808492	0.04088442	0.012066761	0.039534785	0.010634762	0.001220169	0.002488352	0.0030001	0.001359199	0.003513801	0.005268945	0.001318668	0.002553345	0.003075178	0.001272476	0.00337282	0.005420661
M	21		0	9	2	604	4	1.467549031	20	76	29.75	741	29.85300071	18.61549701	75.96733546	0.103000707	1.384502987	0.032664543	1524974.301	0.829324795	0.468217546	0.327227784	0.353593975	0.043659096	0.162689984	0.175649519	0.1645378	0.177944456	0.005012609	0.003247989	0.736753849	0.012968481	0.034824915	0.011959349	0.034368186	0.011347601	0.001110314	0.002728636	0.002473943	0.00155242	0.004162431	0.005475437	0.001236939	0.002815457	0.002728571	0.001341728	0.004223678	0.005458387
F	21		0	1	4	806.7333	5	0.60455492	-3.3	60	29.42	555	29.79326689	-2.226240227	69.51486615	0.373266888	-1.073759773	-9.514866145	1162591.411	0.889949805	0.496684416	0.360608089	0.368060551	0.047713237	0.181329307	0.183606931	0.179278782	0.18445362	0.003011118	0.002490815	0.785757485	0.013967418	0.03880297	0.012692593	0.040730303	0.011872271	0.001195347	0.003117948	0.002995205	0.001595229	0.004064541	0.006070662	0.001353528	0.003012494	0.003306751	0.001623098	0.004159845	0.005882806
F	21		0	4	1	751.2333	5	1.655166373	16.1	30	30.15	809	29.75775728	9.60836795	62.25004617	-0.392242719	6.49163205	-32.25004617	1364204.425	0.754299708	0.425666044	0.299135553	0.321126726	0.037064093	0.150294601	0.162483306	0.148840952	0.15864342	0.002686034	0.002599537	0.665879343	0.012224927	0.032139172	0.010764956	0.034030384	0.011510958	0.000954622	0.002235735	0.002310211	0.001317764	0.003236099	0.004663451	0.001059958	0.002346936	0.002583924	0.001312633	0.003218506	0.004623867
M	21		0	8	2	878.7167	5	1.60493564	31.1	48	29.68	845	29.78031655	22.34949826	73.60591133	0.100316555	8.750501738	-25.60591133	1539655.089	0.750823355	0.424323816	0.291436391	0.318948917	0.040751984	0.144017952	0.15829182	0.147418439	0.160657097	0.005585082	0.007644439	0.667741011	0.01401184	0.030325753	0.009894034	0.033376047	0.009202516	0.001040428	0.002438858	0.002540244	0.001316918	0.003388551	0.005878914	0.001323348	0.002386119	0.002782896	0.001465068	0.003423104	0.005128876
M	21		0	9	2	914.9	5	1.572005356	21.7	38	29.98	767	29.85300071	18.61549701	75.96733546	-0.126999293	3.084502987	-37.96733546	1370881.182	0.762659823	0.454838986	0.282218002	0.353021993	0.039468045	0.140453506	0.175847278	0.141764495	0.177174715	0.004397755	0.005206286	0.68648003	0.010436791	0.030973509	0.007117393	0.031038868	0.005619087	0.001111986	0.002292613	0.003049717	0.001249342	0.003394313	0.004877739	0.001243653	0.002281015	0.003114712	0.001245039	0.003525251	0.004467273
M	21		0	11	3	663.8	5	0.637903327	2.2	62	30.25	561	29.86179729	6.367925824	70.79552182	-0.38820271	-4.167925824	-8.795521824	1643069.893	0.756909371	0.45023008	0.280535806	0.32973551	0.039014774	0.138652164	0.163105382	0.141883641	0.166630128	0.002881983	0.002676453	0.657564495	0.012119387	0.040514345	0.00982198	0.040139498	0.008802364	0.001231536	0.002462038	0.002709014	0.001253872	0.003410689	0.004612524	0.001417103	0.002679314	0.002822278	0.001176091	0.003413001	0.004849946
M	21	22.670319	1	2	4	1080.95	3	0.951203844	11.7	41	29.67	672	29.76027966	-1.025328781	67.83240533	0.090279662	12.72532878	-26.83240533	1605515.728	0.740984955	0.429423954	0.280835648	0.317515987	0.039386721	0.138534228	0.157131923	0.14230142	0.160384065	0.005125269	0.006343507	0.651770608	0.013388284	0.035716934	0.008558496	0.035727834	0.007505252	0.000977879	0.002034362	0.002613304	0.001493912	0.003450667	0.005535168	0.001001298	0.002189639	0.002658087	0.001156077	0.003325598	0.005362265
F	21		0	7	2	837.6833	5	0.421649785	26.1	62	29.83	884	29.74544129	23.27530095	72.55868898	-0.084558708	2.824699046	-10.55868898	1201754.945	0.77411872	0.454779376	0.286933159	0.334977914	0.040391762	0.141783369	0.164061493	0.145149791	0.170916421	0.002601362	0.003341779	0.671295517	0.011877713	0.039424011	0.012822664	0.039195262	0.0110887	0.001022505	0.002581475	0.003042883	0.001291029	0.003411677	0.005040129	0.001250754	0.002771447	0.003187255	0.001368332	0.003533499	0.004650948
F	21		0	4	1	715.4667	5	0.246921731	11.7	32	29.37	787	29.75775728	9.60836795	62.25004617	0.387757281	2.09163205	-30.25004617	1648004.983	0.749358171	0.430479718	0.264626793	0.326983065	0.035230476	0.133027598	0.163231145	0.131599196	0.163751921	0.017860019	0.010257068	0.659209169	0.011875753	0.034262396	0.011361555	0.032882121	0.009600699	0.001029487	0.002087433	0.002889494	0.00110115	0.002955816	0.004280994	0.001082218	0.002229787	0.00282754	0.000985616	0.002863644	0.004284696
F	21		0	10	3	672.0167	5	0.740108908	10.6	86	29.7	656	29.79867478	12.27752642	75.61049481	0.098674775	-1.677526418	10.38950519	1334397.481	0.82702869	0.472124941	0.318471545	0.344390887	0.041114436	0.159838052	0.171654533	0.158633493	0.172736354	0.002923267	0.002578542	0.713964896	0.01267336	0.043017617	0.015028805	0.042210961	0.013274231	0.001054558	0.002439528	0.002911576	0.001443873	0.003465084	0.005599306	0.001088356	0.002496932	0.003073972	0.001417344	0.003405582	0.005299845
M	21		0	2	4	926.7333	5	0.638764122	2.8	59	29.45	604	29.76027966	-1.025328781	67.83240533	0.310279662	3.825328781	-8.832405327	1771053.783	0.762659504	0.421720925	0.294522579	0.311858084	0.036240571	0.148606214	0.15665391	0.145916365	0.155204174	0.013983822	0.008724185	0.669074411	0.012346774	0.035856336	0.009792757	0.036740951	0.009859046	0.000827925	0.002501618	0.002322629	0.0011649	0.003162129	0.004623744	0.000955702	0.002590266	0.002513193	0.001166142	0.003204872	0.004473777
F	21		0	4	1	808.85	5	0.665790991	10.6	38	29.62	835	29.75775728	9.60836795	62.25004617	0.137757281	0.99163205	-24.25004617	1289764.067	0.739850818	0.422010791	0.289706024	0.308910261	0.04202319	0.142392522	0.151104076	0.147313502	0.157806185	0.002095189	0.00224638	0.647459326	0.013805858	0.035429426	0.011360838	0.034687274	0.010828259	0.000825422	0.00206123	0.002927124	0.001418787	0.004177896	0.00543549	0.001241778	0.002558995	0.002984422	0.001448017	0.004461979	0.004948192
M	21		0	8	2	1093.0667	5	0.476124287	31	59	29.55	863	29.78031655	22.34949826	73.60591133	0.230316555	8.650501738	-14.60591133	1553391.349	0.800268394	0.466257938	0.304595535	0.353234906	0.039640365	0.152004636	0.177467517	0.152590899	0.175767389	0.002624902	0.002901072	0.706380989	0.011255438	0.035302308	0.010494007	0.037295624	0.010720801	0.001405119	0.002423343	0.002894763	0.001267549	0.003410023	0.005128907	0.001463572	0.002408472	0.003004652	0.001188368	0.003578815	0.004635857
M	21		0	5	1	832.5	5	0.925170196	16.1	27	29.89	856	29.78185428	15.38085811	69.56541806	-0.108145718	0.719141893	-42.56541806	1503724.237	0.770477041	0.444473861	0.296970495	0.331151221	0.042103464	0.147973996	0.165766242	0.148996499	0.165384979	0.004897441	0.00270136	0.6806759	0.012964412	0.034303098	0.009813634	0.035857306	0.009700914	0.00114376	0.002513892	0.003223397	0.001497083	0.003925188	0.004714827	0.00137891	0.00240044	0.003538082	0.001438296	0.00414584	0.004944058
M	21		0	12	3	818.6333	5	2.523117293	4.4	68	30	553	29.82503538	0.942769991	72.78154243	-0.174964621	3.457230009	-4.781542433	1364254.08	0.822392996	0.480419116	0.3066913	0.357299088	0.040290882	0.15253515	0.179199861	0.15415615	0.178099227	0.002701403	0.002705215	0.713410069	0.01363441	0.039401165	0.01315774	0.041946145	0.014636277	0.001171556	0.002622532	0.00299409	0.001273956	0.003246536	0.004986754	0.00121319	0.00271599	0.003172283	0.001215609	0.003297993	0.005152852
M	21	26.32007036	1	2	4	820.95	3	0.207712853	-3.9	53	29.76	604	29.76027966	-1.025328781	67.83240533	0.000279662	-2.874671219	-14.83240533	1826333.563	0.756469698	0.42436654	0.308627182	0.318493767	0.037863291	0.154511443	0.159024974	0.154115739	0.159468793	0.002608122	0.002448184	0.671872905	0.013161013	0.033119799	0.008404106	0.03398711	0.008100163	0.001037215	0.002165267	0.002720204	0.001362237	0.003454462	0.005256981	0.001141686	0.002144953	0.002717466	0.001160577	0.003497773	0.004762876
F	21		0	6	1	882.3667	5	0.574789834	36.1	33	29.63	911	29.71503423	19.97649777	72.6694696	0.085034229	16.12350223	-39.6694696	1342175.351	0.776417179	0.454383104	0.293042634	0.344848236	0.040938019	0.14796808	0.173870668	0.145074554	0.170977568	0.001807662	0.001804533	0.685687158	0.012239384	0.033373061	0.011564882	0.034107987	0.011268274	0.001047926	0.002032447	0.002919887	0.001342597	0.003912529	0.00535772	0.001184197	0.002210143	0.003009517	0.001392143	0.00385501	0.00512474
M	21		0	12	3	778.1	5	7.331467585	1.1	61	30.29	552	29.82503538	0.942769991	72.78154243	-0.464964621	0.157230009	-11.78154243	1678526.353	0.761823607	0.433594772	0.29080968	0.309490673	0.038203154	0.147079989	0.157915732	0.143729691	0.151574941	0.004432996	0.00489751	0.650962054	0.013961949	0.041344183	0.012263317	0.043509356	0.012855264	0.001024232	0.002277831	0.002391085	0.00128863	0.003393453	0.005236379	0.001085595	0.002038931	0.002455904	0.001289584	0.003504681	0.005048476
M	21		0	4	1	833.4333	5	1.736434123	16.1	39	29.39	762	29.75775728	9.60836795	62.25004617	0.367757281	6.49163205	-23.25004617	1387428.637	0.784342323	0.450746576	0.290789424	0.320409061	0.042916081	0.145902934	0.159817521	0.14488649	0.16059154	0.007527883	0.007279654	0.672671197	0.014891	0.043296857	0.013382166	0.042905702	0.011839312	0.001225216	0.002795315	0.002812469	0.001628985	0.003697415	0.004999681	0.001261182	0.002796612	0.002989703	0.00164203	0.003803655	0.005012798
M	21		0	3	4	829.9	5	0.416066052	1.1	27	30.38	691	29.80936558	3.178739694	63.47755817	-0.570634421	-2.078739694	-36.47755817	1378307.402	0.874415242	0.483062199	0.356912936	0.351310748	0.044550294	0.178711356	0.174915312	0.17820158	0.176395436	0.001933168	0.002363986	0.760437726	0.016888613	0.043587519	0.015336419	0.042534778	0.013049484	0.001300653	0.00258832	0.002866922	0.001596161	0.004097272	0.005716214	0.001452724	0.002742131	0.002988085	0.001544285	0.004056642	0.005518072
F	21		0	1	4	814.3833	5	0.165704641	3	93	29.22	591	29.79326689	-2.226240227	69.51486615	0.573266888	5.226240227	23.48513385	1201743.368	0.879233477	0.520188115	0.322922462	0.382414939	0.046024802	0.161752792	0.191521642	0.16116967	0.190893297	0.002056845	0.001727823	0.759910617	0.012532127	0.044648218	0.015036322	0.045603497	0.014713208	0.00159718	0.002581749	0.003394069	0.001422766	0.004328462	0.005384095	0.001741304	0.002682852	0.003630892	0.001407955	0.004271711	0.005241552
F	21		0	6	1	649.7833	5	0.401064397	25	62	29.81	911	29.71503423	19.97649777	72.6694696	-0.094965771	5.023502227	-10.6694696	1567351.465	0.815075641	0.449021031	0.33031058	0.33332841	0.038810695	0.164662801	0.164833915	0.16564778	0.168494495	0.003662101	0.00412173	0.714587996	0.013038301	0.037576065	0.01229603	0.038357447	0.012364234	0.001096244	0.002352823	0.002691547	0.00117102	0.003463167	0.005020954	0.001124827	0.002400865	0.002812771	0.001157685	0.00349947	0.004840012
F	21		0	10	3	836.0833	5	0.194882187	9.4	35	30.17	630	29.79867478	12.27752642	75.61049481	-0.371325225	-2.877526418	-40.61049481	1353039.849	0.809991665	0.463455534	0.311563737	0.338209408	0.041555317	0.155533294	0.169485413	0.156030443	0.168723995	0.004257376	0.004147328	0.703457447	0.013451341	0.041896401	0.010904926	0.041293462	0.012228169	0.001122214	0.00262823	0.00275003	0.001299075	0.003543355	0.005418244	0.001250813	0.002672575	0.002855348	0.001311787	0.003443801	0.005270133
F	21		0	10	3	827.0833	4	0.497518569	7.8	44	30.12	632	29.79867478	12.27752642	75.61049481	-0.321325225	-4.477526418	-31.61049481	1408849.372	0.817174655	0.464979528	0.311977784	0.342695341	0.041851174	0.156100887	0.17160703	0.155876897	0.171088311	0.005829012	0.006066014	0.712146267	0.014984001	0.040447262	0.013519401	0.038583827	0.010938927	0.001134898	0.002600562	0.002837777	0.001400647	0.003748662	0.005542111	0.00109451	0.002655216	0.00294013	0.001404267	0.00375505	0.005069456
M	21		0	7	2	1001.4	5	0.501349465	35	36	29.5	892	29.74544129	23.27530095	72.55868898	0.245441292	11.72469905	-36.55868898	1613952.09	0.779725748	0.442047802	0.316562287	0.344907372	0.039144285	0.159239893	0.172760153	0.157322394	0.172147218	0.002690724	0.002690786	0.708490881	0.011243085	0.028997701	0.007311989	0.02799891	0.006932362	0.001154805	0.002532293	0.0026634	0.001208648	0.003674954	0.004885213	0.001333311	0.002531178	0.002675854	0.001126118	0.003693914	0.004902996
F	21		0	3	4	751.7333	5	0.540251485	7.8	56	29.96	702	29.80936558	3.178739694	63.47755817	-0.150634421	4.621260306	-7.477558173	1422006.359	0.816224198	0.473639407	0.312272426	0.353973276	0.04314608	0.155819994	0.17696537	0.156452431	0.177007905	0.001889724	0.001676997	0.716138586	0.013652682	0.037528313	0.012583769	0.03779751	0.012085741	0.001184945	0.002337613	0.002953925	0.001302666	0.003801319	0.006414739	0.001285156	0.002447457	0.003084796	0.001385085	0.003800124	0.005596178
M	21		0	1	4	618.45	5	0.62384504	6.1	89	29.95	558	29.79326689	-2.226240227	69.51486615	-0.156733112	8.326240227	19.48513385	1582740.866	0.75392569	0.430129116	0.290506256	0.305819443	0.042329102	0.148182023	0.153886658	0.142324233	0.151932784	0.00308705	0.003519527	0.648109286	0.013106631	0.039585507	0.012112659	0.041888601	0.011532715	0.001104666	0.002420106	0.002742774	0.001507827	0.003856285	0.005710979	0.001256681	0.002532821	0.002826742	0.0014056	0.004000276	0.005457432
F	21		0	4	1	679.65	5	0.246977338	22.2	20	29.9	816	29.75775728	9.60836795	62.25004617	-0.142242719	12.59163205	-42.25004617	1168494.049	0.777962028	0.44181371	0.299632999	0.317952574	0.040767858	0.148510879	0.157140298	0.15112212	0.160812276	0.004167501	0.004944142	0.671080069	0.01410097	0.040920362	0.012233011	0.041064223	0.012732628	0.001086869	0.002203434	0.002937199	0.001195299	0.003667627	0.00536494	0.001146518	0.002250846	0.002961333	0.001171166	0.003713498	0.005124801
F	21		0	8	2	562.7667	5	0.66793984	22.2	53	29.95	848	29.78031655	22.34949826	73.60591133	-0.169683445	-0.149498262	-20.60591133	1394715.681	0.810260482	0.472048354	0.30173111	0.352521484	0.042417964	0.150553861	0.174360803	0.151177249	0.178160681	0.002189407	0.002854847	0.705579901	0.013551006	0.038895096	0.014135282	0.036809151	0.015092754	0.001294386	0.002376613	0.002982113	0.001467037	0.004116538	0.004839122	0.001185546	0.002503593	0.003107515	0.001390104	0.004230683	0.004923943
F	21	20.48669176	1	2	4	1090.1667	3	1.00106972	0.6	96	29.68	616	29.76027966	-1.025328781	67.83240533	0.080279662	1.625328781	28.16759467	1732212.731	0.750019889	0.423545627	0.299378187	0.313209872	0.039357753	0.149092627	0.156482867	0.15028556	0.156727005	0.004461461	0.004465098	0.663808673	0.012468792	0.033857562	0.007822192	0.035327301	0.007445621	0.001126074	0.002194765	0.002389833	0.001427769	0.003484965	0.005074434	0.001184958	0.002277434	0.002540161	0.001367673	0.003748731	0.005169573
M	21		0	1	4	919.25	4	0.191703712	-11.7	46	29.49	570	29.79326689	-2.226240227	69.51486615	0.303266888	-9.473759773	-23.51486615	1777826.01	0.803075212	0.461929191	0.313927946	0.350576899	0.04164637	0.157870474	0.177219118	0.156057472	0.173357781	0.00314429	0.002919183	0.715420964	0.011987787	0.033208818	0.009366271	0.034753682	0.00924843	0.001041722	0.002517569	0.00286181	0.001407056	0.00400506	0.005458239	0.001259741	0.002602111	0.002767144	0.001434617	0.003895938	0.005178235
F	21		0	11	3	625.8833	4	0.368036225	5	55	29.83	585	29.86179729	6.367925824	70.79552182	0.03179729	-1.367925824	-15.79552182	1371081.541	0.801576688	0.459980329	0.316602167	0.361345057	0.040624134	0.158378138	0.180747013	0.158224029	0.180598044	0.003600224	0.002938118	0.727725445	0.011314134	0.028352362	0.008633549	0.028284313	0.007967214	0.001194677	0.002671614	0.002821568	0.001477593	0.003023161	0.00536715	0.001309769	0.002673218	0.002975826	0.001272353	0.003524371	0.005311281
F	21		0	7	2	716.8667	4	0.934424061	25.6	50	29.72	905	29.74544129	23.27530095	72.55868898	0.025441292	2.324699046	-22.55868898	1651429.86	0.824543647	0.470202804	0.318337472	0.357834726	0.04082765	0.160446549	0.180497675	0.157890923	0.177337051	0.006276561	0.003950637	0.730551135	0.013386945	0.034920284	0.011554654	0.035425664	0.011956729	0.001077006	0.002442853	0.002516546	0.001383771	0.003826139	0.005034183	0.001191755	0.002424989	0.002821192	0.001314618	0.003686502	0.005492392
F	21		0	12	3	896.1167	4	0.718776475	2.8	79	29.94	552	29.82503538	0.942769991	72.78154243	-0.114964621	1.857230009	6.218457567	1379717.9	0.808816063	0.467197635	0.305978128	0.352549561	0.043280587	0.152538127	0.17696721	0.153440001	0.175582351	0.0067695	0.004919701	0.717798501	0.011729862	0.033921572	0.010907375	0.036072591	0.010282827	0.001351146	0.002831376	0.002795571	0.001389704	0.004123524	0.005480396	0.001410796	0.002898274	0.002972057	0.001363105	0.004020967	0.004963478
F	21		0	6	2	873.0667	5	0.144382342	31.7	48	29.79	914	29.71503423	19.97649777	72.6694696	-0.074965771	11.72350223	-24.6694696	1334705.038	0.81342167	0.470438522	0.304572949	0.355367405	0.04031977	0.152378293	0.179600108	0.152194656	0.175767297	0.004603939	0.004830281	0.713170841	0.012032471	0.036683311	0.012929374	0.036759807	0.013924275	0.001174642	0.002268891	0.003065846	0.001253835	0.003569178	0.005041189	0.00135071	0.002320363	0.003120839	0.001248815	0.003617953	0.004959373
M	21		0	8	2	726.4167	5	0.354687948	26.1	56	29.77	833	29.78031655	22.34949826	73.60591133	0.010316555	3.750501738	-17.60591133	1186238.127	0.839194911	0.499587602	0.306509709	0.373279067	0.043606759	0.152507026	0.18549475	0.154002683	0.187784317	0.002349022	0.002975625	0.732022808	0.013916177	0.040507465	0.012551359	0.041265661	0.012802994	0.001114279	0.002215575	0.003398812	0.001297294	0.003895339	0.005629814	0.001216872	0.002312099	0.003316872	0.001309518	0.004089651	0.005278451
F	21		0	4	1	838.05	5	0.525100586	15	19	29.42	790	29.75775728	9.60836795	62.25004617	0.337757281	5.39163205	-43.25004617	1523492.063	0.762282278	0.443777271	0.285135263	0.329527907	0.037732392	0.142195858	0.165713872	0.142939405	0.163814035	0.003486661	0.004049709	0.662711336	0.013476408	0.037710206	0.011800061	0.037948212	0.011363696	0.001090127	0.002277399	0.002740349	0.001179986	0.003344553	0.004633106	0.001147364	0.002355969	0.002893484	0.00127851	0.003337661	0.00433445
M	21	22.00314249	1	7	2	816.5167	3	0.214340787	26.1	35	29.92	890	29.74544129	23.27530095	72.55868898	-0.174558708	2.824699046	-37.55868898	1844997.305	0.794354006	0.46473945	0.303955069	0.34764768	0.037919839	0.151517321	0.17354163	0.152437748	0.174106051	0.004163421	0.002915885	0.6994787	0.014430699	0.038209433	0.008173996	0.039962768	0.00784489	0.00115366	0.002450193	0.002828188	0.00129133	0.003022769	0.004894208	0.001246885	0.002367266	0.002928189	0.001070625	0.003100384	0.004927107
M	21		0	12	3	878	4	0.214812205	0.6	61	29.89	557	29.82503538	0.942769991	72.78154243	-0.064964621	-0.342769991	-11.78154243	1704421.822	0.742649492	0.398001211	0.319438011	0.315731671	0.040859604	0.159608135	0.157269219	0.159829876	0.158462452	0.007125466	0.00542794	0.690932872	0.010389154	0.018814005	0.005062597	0.021604394	0.005318284	0.001113867	0.002776015	0.002584161	0.00138833	0.003655844	0.005181757	0.001176059	0.002927092	0.002619657	0.001368558	0.003555106	0.005062127
M	21		0	6	1	1114.4	5	0.542540984	21.7	47	29.58	911	29.71503423	19.97649777	72.6694696	0.135034229	1.723502227	-25.6694696	1942391.781	0.729700369	0.417948755	0.259271336	0.302002012	0.035202476	0.128694216	0.15163532	0.130577119	0.150366692	0.013267045	0.009125039	0.622080339	0.011874175	0.039868733	0.01391434	0.039969691	0.013119495	0.000966849	0.002180662	0.002479314	0.00117762	0.003047531	0.004523238	0.001098131	0.002219068	0.002379335	0.001097307	0.003024467	0.004557577
F	21		0	8	2	742.7	4	0.104553421	28.3	53	29.55	857	29.78031655	22.34949826	73.60591133	0.230316555	5.950501738	-20.60591133	1380080.503	0.808928898	0.480466995	0.293208216	0.355168507	0.03963392	0.145118201	0.174744698	0.148090015	0.180423809	0.003789344	0.003968754	0.699508523	0.013559571	0.041983855	0.012452172	0.042680336	0.012315803	0.001009434	0.002762592	0.00275781	0.001325937	0.003175612	0.004985869	0.001210944	0.003022505	0.002698683	0.001290939	0.003063589	0.004955798
M	21	20.36059059	1	5	1	1046.85	3	0.859926851	19.4	22	29.74	863	29.78185428	15.38085811	69.56541806	0.041854282	4.019141893	-47.56541806	1675595.395	0.74400479	0.442502776	0.269231595	0.341183567	0.039282753	0.1361166	0.171665914	0.133114995	0.169517654	0.004976679	0.004422905	0.662421154	0.010081789	0.030500323	0.009573254	0.030537623	0.009475856	0.001031991	0.002879693	0.002599494	0.001372408	0.003612865	0.004867404	0.001158335	0.002857551	0.002649566	0.001279366	0.003703519	0.004628862
M	21		0	11	3	954.7833	5	0.222493879	10	36	30.16	620	29.86179729	6.367925824	70.79552182	-0.29820271	3.632074176	-34.79552182	1724293.763	0.806482068	0.464130614	0.307122982	0.348732064	0.039982166	0.153544617	0.174173702	0.153578365	0.174558362	0.006839032	0.005874463	0.71223697	0.012719584	0.037537803	0.010278527	0.036724485	0.009676077	0.000931454	0.00285021	0.002632034	0.001383813	0.003826668	0.004839953	0.001024303	0.002933375	0.002629134	0.001366472	0.003712882	0.004969571
M	21		0	12	4	949.8667	5	2.187582902	4.4	53	29.93	550	29.82503538	0.942769991	72.78154243	-0.104964621	3.457230009	-19.78154243	1577448.311	0.75925911	0.432506737	0.292725517	0.311437793	0.040396252	0.147437568	0.157244961	0.145287949	0.154192833	0.003590736	0.004234243	0.654802688	0.014109369	0.039526049	0.012128004	0.040291209	0.011307502	0.001356178	0.002131163	0.003051954	0.001476689	0.003752896	0.004696129	0.001209548	0.002136362	0.003147044	0.00139415	0.003697617	0.004731058
M	21		0	3	1	665.8667	5	0.303017673	10	38	30.05	754	29.80936558	3.178739694	63.47755817	-0.240634421	6.821260306	-25.47755817	1772731.95	0.794286468	0.464753548	0.301722214	0.341361515	0.039123794	0.149636907	0.168077309	0.152085307	0.173284206	0.001849518	0.001770431	0.688310532	0.012826812	0.042232668	0.012515203	0.041369706	0.010146317	0.000971608	0.002756254	0.002790777	0.001242545	0.0028957	0.005225325	0.001184894	0.002784911	0.002608516	0.001191494	0.002896095	0.005214099
M	21		0	11	3	990.7833	5	0.24784837	10	52	29.38	618	29.86179729	6.367925824	70.79552182	0.48179729	3.632074176	-18.79552182	1678602.56	0.798767399	0.469136206	0.299897221	0.339870944	0.040861966	0.149637363	0.168210587	0.150259858	0.171660357	0.00244084	0.002431546	0.688848871	0.013412049	0.042821333	0.011545973	0.044400504	0.011179478	0.001398663	0.002256818	0.003098649	0.001301499	0.003686221	0.004773018	0.001404085	0.002326102	0.003260927	0.001203799	0.003798874	0.004848199
M	21		0	6	2	871.6	5	0.567325378	30.6	57	29.61	911	29.71503423	19.97649777	72.6694696	0.105034229	10.62350223	-15.6694696	1611492.53	0.799066068	0.438054475	0.333283382	0.334494578	0.03906751	0.16870133	0.17146446	0.164582052	0.163030118	0.003568369	0.005094656	0.719209163	0.010675507	0.030726422	0.008402459	0.032543123	0.008717633	0.001106304	0.002426508	0.002482419	0.001229171	0.00354212	0.005198721	0.001146515	0.002402183	0.002630915	0.001307856	0.003485154	0.004971602
M	21		0	1	4	887.6667	4	0.150125348	-8.3	35	30.51	592	29.79326689	-2.226240227	69.51486615	-0.716733112	-6.073759773	-34.51486615	1626527.188	0.830364847	0.482091544	0.311914953	0.356775471	0.042146852	0.156947638	0.179017823	0.154967315	0.177757648	0.004043338	0.003932366	0.722138039	0.014659208	0.041299033	0.013339525	0.041243393	0.0121543	0.001154669	0.002796633	0.002807761	0.001366593	0.003457612	0.005733811	0.001260907	0.002833583	0.002944802	0.001376368	0.003425581	0.005512973
M	21		0	2	4	900.35	5	0.340150457	15	46	29.74	669	29.76027966	-1.025328781	67.83240533	0.020279662	16.02532878	-21.83240533	1776018.704	0.783920798	0.439883645	0.308521259	0.32353183	0.040726485	0.153603294	0.160581112	0.154917965	0.162950717	0.003821807	0.005082604	0.684993409	0.014086732	0.03773181	0.012646601	0.036488411	0.011633999	0.001100045	0.002202004	0.002691751	0.001411246	0.003604298	0.005308446	0.001322396	0.002282127	0.002689611	0.001238613	0.003593149	0.005286262
F	21		0	11	3	921.7667	5	2.289230639	6.7	76	30.09	592	29.86179729	6.367925824	70.79552182	-0.22820271	0.332074176	5.204478176	1526704.423	0.782221484	0.447544152	0.298079387	0.328697964	0.040602489	0.148807274	0.165528638	0.149272113	0.163169326	0.004312885	0.005135965	0.679362513	0.014803062	0.038001265	0.012860053	0.039309443	0.012127102	0.001061306	0.002239333	0.002808206	0.001266126	0.003615566	0.005611106	0.001192569	0.002031893	0.002763338	0.001332347	0.003711262	0.005029133
F	21		0	3	1	695.0667	4	0.186340867	-3.9	35	29.8	737	29.80936558	3.178739694	63.47755817	0.009365579	-7.078739694	-28.47755817	1385609.947	0.842941408	0.50175992	0.302702597	0.372400283	0.042397213	0.150948091	0.184848234	0.151754506	0.187552049	0.004660402	0.004367463	0.730326935	0.014861614	0.043177952	0.013503367	0.042940295	0.013024084	0.001178542	0.002708121	0.002859751	0.001416488	0.004047892	0.005160832	0.001314656	0.002739443	0.002700471	0.001400322	0.003893664	0.005275799
F	21	23.68731103	1	4	1	1015.2833	2	0.227963747	16.1	56	29.57	767	29.75775728	9.60836795	62.25004617	0.187757281	6.49163205	-6.250046174	1541402.128	0.737918405	0.432679682	0.277807994	0.325485072	0.042897956	0.139038439	0.16507981	0.138769555	0.160405262	0.005197541	0.004072785	0.658279366	0.011612349	0.031343021	0.008229326	0.031861121	0.007618842	0.000993771	0.002402553	0.002547226	0.001428634	0.003827814	0.00706824	0.001080899	0.002376343	0.002584725	0.001327039	0.003394247	0.006174378
F	21		0	11	3	678.5667	5	0.466998753	7.8	40	30.11	614	29.86179729	6.367925824	70.79552182	-0.24820271	1.432074176	-30.79552182	1498074.279	0.759709325	0.426011649	0.313063062	0.32694847	0.036761862	0.15756028	0.166978897	0.155502782	0.159969574	0.004131704	0.002269981	0.685566683	0.011547558	0.02961195	0.006273454	0.031797021	0.005991091	0.000986133	0.002317308	0.002688852	0.00111897	0.003097844	0.004822725	0.001220634	0.001917729	0.002878162	0.001152346	0.003108324	0.004453985
F	21		0	6	1	991.8167	5	0.316207392	20	83	29.4	911	29.71503423	19.97649777	72.6694696	0.315034229	0.023502227	10.3305304	1369398.37	0.802550247	0.46963592	0.299990407	0.352307024	0.041050874	0.14929183	0.176217074	0.150698577	0.176089949	0.003759388	0.002591138	0.703054757	0.01281446	0.038884083	0.0125967	0.036407083	0.011736979	0.001081059	0.00255521	0.002918581	0.001167666	0.003763185	0.005291886	0.001130935	0.002374765	0.00297868	0.00121338	0.003832632	0.004945749
F	21		0	8	2	939.5667	5	0.609880467	31.1	31	29.69	789	29.78031655	22.34949826	73.60591133	0.090316555	8.750501738	-42.60591133	1480107.731	0.810913946	0.470901584	0.304909351	0.350161049	0.038497198	0.152486851	0.174147944	0.1524225	0.176013105	0.004554466	0.003942078	0.705218777	0.012412205	0.039831763	0.012624014	0.041688317	0.011355727	0.001093029	0.002073971	0.002684805	0.001166537	0.00359109	0.005030512	0.001180455	0.00203546	0.003013024	0.001158159	0.003442182	0.005013689
F	21		0	5	1	835.1833	4	0.537243122	27.8	44	29.84	867	29.78185428	15.38085811	69.56541806	-0.058145718	12.41914189	-25.56541806	1701701.533	0.798637113	0.468798509	0.297823343	0.355629427	0.039137886	0.148667995	0.177332611	0.149155347	0.178296816	0.005539749	0.004985187	0.706546686	0.012079322	0.036301548	0.009712455	0.036843359	0.009233817	0.001148086	0.002433212	0.002569546	0.001233236	0.003549095	0.004938057	0.001249573	0.002457717	0.00281765	0.001214373	0.003626018	0.004857491
M	21		0	3	1	818.2	5	0.58653754	12.8	34	29.85	754	29.80936558	3.178739694	63.47755817	-0.040634421	9.621260306	-29.47755817	1491664.224	0.780111892	0.437768234	0.302059631	0.322192625	0.037151793	0.151763035	0.161519303	0.150296596	0.160673322	0.010075726	0.006083675	0.681383076	0.012990725	0.036847301	0.010709984	0.040003373	0.009893245	0.001168762	0.001865701	0.002391222	0.001334885	0.003277212	0.004937639	0.001204695	0.001914573	0.002560831	0.001267443	0.003296318	0.004992209
M	21		0	12	3	943.85	5	1.514261002	4.4	36	30.08	554	29.82503538	0.942769991	72.78154243	-0.254964621	3.457230009	-36.78154243	1535282.268	0.770112457	0.425631441	0.310848869	0.310748984	0.042702897	0.15639003	0.157441634	0.154458839	0.15330735	0.003510429	0.003265328	0.675006272	0.014776631	0.035167279	0.012237424	0.035424105	0.012019418	0.001185515	0.002324003	0.002524747	0.001634944	0.004238504	0.005245811	0.001466766	0.00246059	0.002579916	0.001438563	0.004138522	0.005569986
M	21		0	11	3	978.15	5	0.953863006	0.6	47	30.25	561	29.86179729	6.367925824	70.79552182	-0.38820271	-5.767925824	-23.79552182	1632104.418	0.775361543	0.428380512	0.316917353	0.314903091	0.039177028	0.159537141	0.159334734	0.157380211	0.155568357	0.002841117	0.002653017	0.679332722	0.012377578	0.035092608	0.011630506	0.038005411	0.010501044	0.000958578	0.002392923	0.002562887	0.001311742	0.00354383	0.00520316	0.001157892	0.002361552	0.002838973	0.001331716	0.003388876	0.005152857
F	21		0	12	3	880.55	5	1.641663681	-0.6	61	29.75	548	29.82503538	0.942769991	72.78154243	0.075035379	-1.542769991	-11.78154243	1368089.622	0.762801634	0.401939368	0.33929818	0.324312144	0.042505256	0.170268668	0.164556567	0.169029512	0.159755577	0.005790045	0.004638658	0.718748524	0.012246201	0.018215108	0.00443604	0.016565362	0.003796827	0.001008998	0.002696972	0.002917718	0.001268119	0.003264406	0.005671558	0.001279887	0.002535287	0.00277321	0.00132908	0.003388301	0.005373551
F	21		0	2	4	913.8	1	0.529683412	-2.2	34	29.89	626	29.76027966	-1.025328781	67.83240533	-0.129720338	-1.174671219	-33.83240533	1339446.553	0.733003492	0.444538126	0.263498008	0.329637685	0.042978945	0.130274307	0.163550922	0.133223701	0.166086762	0.004244216	0.00285282	0.645762653	0.012086559	0.033097103	0.008393317	0.037272484	0.007282336	0.001029828	0.002878353	0.003103446	0.001376315	0.003890786	0.005469871	0.001220205	0.002830348	0.003169667	0.001379525	0.003879737	0.00512443
F	21		0	7	2	700.6333	5	0.275670141	27.8	49	29.64	868	29.74544129	23.27530095	72.55868898	0.105441292	4.524699046	-23.55868898	1348589.071	0.821120402	0.459509126	0.332795158	0.349953144	0.040023311	0.166215717	0.174266344	0.16657944	0.1756868	0.002020927	0.00310925	0.731711326	0.012428842	0.03418951	0.011226622	0.034223027	0.010614946	0.001010834	0.002423867	0.003010183	0.00125546	0.003359437	0.00546371	0.001080463	0.002491493	0.002913193	0.001244115	0.00331806	0.005158947
F	21		0	2	4	811.1	4	0.313703357	2.2	35	29.83	663	29.76027966	-1.025328781	67.83240533	-0.069720338	3.225328781	-32.83240533	1319263.808	0.799708893	0.482791051	0.284791143	0.365975143	0.042363779	0.142475346	0.183078683	0.142315797	0.18289646	0.005465018	0.00262457	0.704166523	0.012092123	0.036509301	0.011352847	0.037201657	0.010636008	0.001321495	0.003141676	0.002817329	0.001406315	0.003710554	0.004836788	0.001657591	0.002891992	0.0027601	0.001489467	0.003896567	0.004682915
M	21		0	11	3	920.7833	5	0.391358425	6.1	40	30	563	29.86179729	6.367925824	70.79552182	-0.13820271	-0.267925824	-30.79552182	1674399.456	0.762404094	0.442584907	0.2826937	0.321365923	0.039755149	0.140152705	0.160461264	0.142540995	0.160904659	0.006812831	0.00604348	0.6596288	0.013465783	0.038505746	0.010999227	0.041898783	0.010844784	0.000981307	0.0022718	0.002943981	0.001210762	0.003466556	0.005173437	0.001072086	0.002295748	0.003006332	0.001201087	0.003541867	0.005253167
F	21		0	6	1	715.35	1	0.122396169	20.6	61	29.58	913	29.71503423	19.97649777	72.6694696	0.135034229	0.623502227	-11.6694696	1594626.127	0.795884991	0.477769009	0.289183241	0.362912619	0.04532285	0.146134439	0.182115864	0.143048801	0.180796755	0.003883418	0.003445823	0.707673778	0.013132483	0.035961533	0.011193533	0.031834798	0.008217788	0.001259668	0.00334442	0.00315447	0.001561181	0.004346599	0.004957338	0.001346899	0.003445823	0.002978817	0.001512267	0.004294235	0.005072412
F	21		0	5	1	744.8	4	1.160819649	18.3	59	29.91	863	29.78185428	15.38085811	69.56541806	-0.128145718	2.919141893	-10.56541806	1640062.164	0.811200349	0.473479887	0.298062906	0.367733286	0.040538707	0.149656782	0.183956219	0.148406123	0.183777067	0.00839395	0.005487109	0.723307426	0.012203989	0.032457123	0.011501942	0.032086772	0.01069746	0.001391837	0.002578927	0.002636485	0.001328303	0.003861622	0.004890973	0.001450189	0.002645631	0.002973973	0.001369155	0.003705774	0.004636349
M	21		0	9	3	1010.5333	1	0.132923486	25	47	29.77	725	29.85300071	18.61549701	75.96733546	0.083000707	6.384502987	-28.96733546	1498149.265	0.747483596	0.474159374	0.252581544	0.362203908	0.03999201	0.126730295	0.181794366	0.125851249	0.180409541	0.002494344	0.002103529	0.662816713	0.011553989	0.035008394	0.007552852	0.035431182	0.006851654	0.001239796	0.002197244	0.002978275	0.001556187	0.003118514	0.005145882	0.001299203	0.002215934	0.00319868	0.001707373	0.002716485	0.0052681
F	21		0	2	4	661.4833	5	0.746882037	7.2	71	29.77	642	29.76027966	-1.025328781	67.83240533	-0.009720338	8.225328781	3.167594673	1316030.66	0.808136187	0.460963063	0.318975861	0.346762076	0.039410936	0.15888429	0.174806582	0.16009157	0.171955494	0.00205322	0.00208369	0.713223152	0.012323649	0.036644663	0.011468122	0.037199057	0.010501807	0.001147694	0.001916217	0.003061403	0.001251871	0.003584035	0.004971389	0.001280365	0.002114084	0.002930099	0.00125415	0.003581983	0.004964778
M	21		0	8	2	1152.8	5	0.230334074	30	36	29.61	822	29.78031655	22.34949826	73.60591133	0.170316555	7.650501738	-37.60591133	1606067.989	0.812741434	0.472920491	0.309779911	0.354884392	0.042610898	0.15301595	0.175342255	0.156763961	0.179542137	0.003082061	0.003974427	0.717928549	0.012751889	0.036905411	0.01063554	0.037241014	0.010195583	0.001032584	0.0027949	0.00262299	0.001440475	0.004086128	0.005566078	0.00131053	0.00283643	0.002724044	0.001489289	0.004221801	0.005353634
M	21		0	5	1	1046.8667	4	0.082633007	10	93	29.7	849	29.78185428	15.38085811	69.56541806	0.081854282	-5.380858107	23.43458194	1613279.239	0.820200228	0.466857814	0.315892745	0.352180208	0.039924892	0.157537608	0.173805618	0.158355137	0.178374591	0.006442468	0.004113547	0.722439239	0.012236753	0.035743285	0.011611939	0.037350756	0.011407077	0.001086173	0.002471674	0.002780982	0.001234318	0.003486501	0.005061306	0.001168614	0.002501241	0.003029606	0.00111667	0.00343995	0.004836175
M	21		0	2	4	807.6333	4	0.124719584	11.7	57	29.5	642	29.76027966	-1.025328781	67.83240533	0.260279662	12.72532878	-10.83240533	1616901.043	0.819546753	0.46608877	0.328069534	0.361159033	0.044811029	0.165428968	0.181309719	0.162640566	0.179849314	0.003277442	0.003495205	0.743514512	0.014042603	0.027879628	0.008695832	0.030116995	0.00872422	0.001127775	0.002607766	0.003005255	0.001588347	0.003843402	0.005825279	0.00133391	0.002612961	0.002781123	0.001611787	0.003825837	0.005706286
F	21		0	5	1	847.2	5	0.114262713	14	72	29.37	885	29.78185428	15.38085811	69.56541806	0.411854282	-1.380858107	2.434581944	1203403.453	0.814416809	0.496141881	0.28294191	0.363491439	0.041985088	0.140944739	0.180763624	0.141997171	0.182727815	0.002694774	0.003189122	0.699252709	0.013460407	0.043692329	0.012897171	0.045124019	0.013171809	0.001146166	0.002761335	0.00326607	0.001350919	0.003375177	0.005142332	0.001355156	0.002743801	0.003151894	0.001295409	0.003372352	0.004853568
F	21		0	11	3	577.3167	5	0.578398369	11.7	93	29.31	585	29.86179729	6.367925824	70.79552182	0.55179729	5.332074176	22.20447818	1531428.027	0.797767168	0.473825102	0.290437096	0.352192223	0.037632196	0.145496839	0.176242644	0.144940257	0.175949578	0.003104553	0.002777669	0.68963969	0.013133102	0.041796545	0.013189258	0.04082549	0.012201879	0.000977062	0.00199376	0.002847212	0.001259609	0.003176447	0.004912147	0.001122678	0.002038555	0.00285988	0.001285663	0.003445085	0.004701102
M	21		0	10	3	806.4	5	0.131729187	10.6	44	29.75	648	29.79867478	12.27752642	75.61049481	0.048674775	-1.677526418	-31.61049481	1498871.49	0.789884262	0.455080474	0.306899086	0.339159262	0.040555178	0.154478968	0.171976251	0.152420118	0.167183012	0.002490474	0.002315676	0.694318657	0.013348443	0.036359755	0.010035817	0.03794448	0.010963048	0.001051391	0.00207743	0.002873095	0.001260949	0.003571887	0.005569056	0.001170214	0.002096044	0.002974438	0.001247138	0.003690176	0.005124789
F	21		0	2	4	924.6	5	0.702438938	8.3	39	29.7	655	29.76027966	-1.025328781	67.83240533	0.060279662	9.325328781	-28.83240533	1464964.264	0.779573965	0.453081575	0.297857797	0.342693217	0.036758576	0.150596554	0.173818345	0.147261242	0.168874872	0.003909856	0.003396124	0.686665449	0.010447695	0.035682713	0.009160087	0.037360843	0.009928843	0.001060231	0.002680748	0.002669621	0.001019615	0.002958639	0.005059031	0.001299554	0.002634262	0.00271679	0.001142349	0.003146766	0.004477311
F	21		0	8	2	743.8667	5	0.755458477	28.3	43	29.78	850	29.78031655	22.34949826	73.60591133	0.000316555	5.950501738	-30.60591133	1560883.787	0.833738559	0.491154508	0.311834753	0.375765392	0.041346448	0.156307335	0.189220555	0.155527418	0.186544837	0.00359841	0.002359368	0.738425197	0.013892002	0.037008713	0.011809207	0.036173417	0.010972758	0.001043511	0.002434262	0.003068838	0.001348467	0.003718983	0.005332364	0.001234877	0.002671884	0.003021686	0.001323161	0.003731604	0.004957384
M	21	20.2231093	1	11	3	1081.7	3	0.808276499	8.3	93	29.69	561	29.86179729	6.367925824	70.79552182	0.17179729	1.932074176	22.20447818	1548305.998	0.759988014	0.450980364	0.285250136	0.328153868	0.039381104	0.142360022	0.163539131	0.142890115	0.164614737	0.002143569	0.001823929	0.658758734	0.013593954	0.041831912	0.009191594	0.040553482	0.008569624	0.001188202	0.002437955	0.002878888	0.001332489	0.003522301	0.004892185	0.001267256	0.002555955	0.002760695	0.001354254	0.00354129	0.004683312
M	21		0	12	3	1236.8333	4	0.588636236	-1.1	72	29.63	552	29.82503538	0.942769991	72.78154243	0.195035379	-2.042769991	-0.781542433	1546650.28	0.789535951	0.449061581	0.327175455	0.372100421	0.041625441	0.163365013	0.18423688	0.163810442	0.187863541	0.002336469	0.002247567	0.74943589	0.008998544	0.016982637	0.003964439	0.015586911	0.003382213	0.001181133	0.002759059	0.003194646	0.001437558	0.003600943	0.005061196	0.001332428	0.002710632	0.003092813	0.001317363	0.003702259	0.004817443
F	21		0	12	3	999.55	5	0.292053804	4.4	47	30	548	29.82503538	0.942769991	72.78154243	-0.174964621	3.457230009	-25.78154243	1454771.741	0.848127555	0.48829934	0.323043313	0.375434898	0.040200808	0.164044892	0.188892491	0.158998421	0.186542407	0.005219307	0.005072823	0.751972514	0.014361291	0.035827408	0.012737462	0.035813178	0.0117305	0.001061335	0.002412681	0.002529538	0.001671327	0.003213288	0.00550918	0.001319932	0.002399483	0.002695062	0.001407987	0.003559253	0.005045259
M	21		0	11	3	935.85	5	0.819848265	14	100	29.8	596	29.86179729	6.367925824	70.79552182	0.06179729	7.632074176	29.20447818	1671469.033	0.743773875	0.413257038	0.295088278	0.301576836	0.037548407	0.148501428	0.152342618	0.146586849	0.149234218	0.004700356	0.00553561	0.647331921	0.013817127	0.037145887	0.011603146	0.036045897	0.011297966	0.001030949	0.002135307	0.0025127	0.0012562	0.003329885	0.004719262	0.001080068	0.002135367	0.002506657	0.001184886	0.003272271	0.004897069
M	21		0	10	3	840.3667	4	0.273571848	22.8	71	29.97	691	29.79867478	12.27752642	75.61049481	-0.171325225	10.52247358	-4.610494805	1540897.36	0.790150617	0.441917165	0.316348556	0.322759975	0.040506267	0.157629025	0.160740221	0.158719531	0.162019754	0.003233246	0.003337276	0.689448678	0.013707597	0.038470635	0.012353386	0.038764036	0.010744453	0.001236487	0.002386791	0.002653519	0.001295674	0.003747232	0.005192883	0.00129496	0.002538067	0.002608675	0.001190086	0.003512888	0.005105596
M	21		0	3	4	783.7833	5	0.374400964	0.6	43	29.62	722	29.80936558	3.178739694	63.47755817	0.189365579	-2.578739694	-20.47755817	1597048.479	0.775306458	0.437623677	0.305215918	0.325879417	0.039428985	0.153746911	0.165150724	0.151469007	0.160728693	0.004213335	0.005310484	0.683026132	0.012038332	0.035228611	0.009781857	0.036287815	0.010366122	0.000957454	0.002192294	0.002776559	0.001362576	0.003752673	0.004975115	0.001075421	0.00234326	0.002753079	0.001343979	0.003693376	0.004764163
F	21		0	1	4	976.6833	5	0.396148429	2.8	48	29.6	555	29.79326689	-2.226240227	69.51486615	0.193266888	5.026240227	-21.51486615	1553034.392	0.799910811	0.453312822	0.313189637	0.333589138	0.042651985	0.155919645	0.166976393	0.157269992	0.166612744	0.004856621	0.004578585	0.701847098	0.014040578	0.03769704	0.011105163	0.038814659	0.010298806	0.001355025	0.002807536	0.003169601	0.001323538	0.003577641	0.005475346	0.001342597	0.002917901	0.003173272	0.001305058	0.003382089	0.005240064
M	21		0	3	4	1049.45	5	0.247071438	21.1	15	29.93	708	29.80936558	3.178739694	63.47755817	-0.120634421	17.92126031	-48.47755817	1405409.836	0.777578164	0.433586795	0.315136937	0.317942237	0.041014371	0.157660308	0.15933015	0.157476628	0.158612087	0.002645705	0.001770373	0.681304252	0.012727746	0.037412717	0.01211056	0.037060293	0.010572503	0.001122164	0.002768089	0.002886916	0.001313354	0.003455149	0.00518347	0.001228254	0.002700138	0.002984752	0.001230175	0.003373322	0.005223245
F	21		0	7	2	893.9667	5	1.249528879	16.7	93	29.87	886	29.74544129	23.27530095	72.55868898	-0.124558708	-6.575300954	20.44131102	1562454.951	0.745908866	0.403051794	0.303889959	0.288126241	0.038282704	0.154114206	0.145116456	0.149775753	0.143009785	0.004980688	0.004466433	0.642557177	0.01496984	0.038590425	0.013413699	0.037287411	0.014087574	0.000882521	0.002382533	0.002440838	0.001273765	0.003334048	0.004833163	0.001075743	0.002342212	0.002749519	0.001317414	0.003245854	0.005052178
M	21		0	10	3	893.2667	5	1.103294908	19.4	55	29.22	653	29.79867478	12.27752642	75.61049481	0.578674775	7.122473582	-20.61049481	1370483.513	0.823229166	0.484009837	0.308848381	0.354027974	0.043831976	0.155781759	0.178843036	0.153066622	0.175184938	0.002698974	0.003116345	0.715019266	0.014798427	0.042823645	0.011912876	0.042659324	0.010967808	0.001268895	0.003038709	0.002942246	0.001441243	0.003067895	0.006007369	0.00126656	0.003236595	0.003066874	0.001503484	0.004055649	0.004882291
M	21		0	3	4	1002.1	5	0.354664947	-3.3	29	29.96	694	29.80936558	3.178739694	63.47755817	-0.150634421	-6.478739694	-34.47755817	1748450.284	0.782621051	0.451871506	0.297540915	0.332945048	0.037228968	0.148397032	0.167187527	0.149143884	0.165757521	0.005290685	0.004704681	0.681111938	0.012502729	0.039724607	0.010721037	0.040586799	0.010069546	0.001011124	0.002376333	0.002525551	0.001276216	0.003550916	0.004736309	0.001169264	0.002431467	0.002571763	0.001240356	0.003485658	0.004483342
M	21		0	4	1	1025.55	5	0.386413792	13.9	53	29.53	832	29.75775728	9.60836795	62.25004617	0.227757281	4.29163205	-9.250046174	1659619.274	0.791227254	0.451929194	0.308080624	0.332492765	0.03864561	0.151560358	0.163707297	0.156520266	0.168785468	0.004463494	0.003829312	0.690871069	0.012739187	0.039547444	0.01027796	0.040553578	0.009327621	0.001041323	0.002549199	0.002664768	0.00128174	0.003230259	0.00510593	0.001184489	0.002579025	0.002760452	0.001224859	0.003284127	0.004800318
M	21		0	12	3	815.4833	6	0.164153012	0	41	29.62	553	29.82503538	0.942769991	72.78154243	0.205035379	-0.942769991	-31.78154243	1824280.517	0.740630614	0.428094893	0.280873944	0.326999695	0.038065418	0.141208144	0.164953318	0.1396658	0.162046377	0.004471516	0.007839803	0.660972381	0.011099006	0.030890534	0.009179948	0.031238946	0.007791839	0.000993762	0.002677713	0.002473633	0.00121193	0.003476658	0.004728823	0.0012224	0.002787784	0.002406757	0.001089416	0.003478029	0.004835386
F	21		0	1	4	854.1333	5	0.476263774	10.6	32	29.81	599	29.79326689	-2.226240227	69.51486615	-0.016733112	12.82624023	-37.51486615	1705152.759	0.796783744	0.452219262	0.299071704	0.335389846	0.039279765	0.150396365	0.168263018	0.148675339	0.167126828	0.007415347	0.006868945	0.692056976	0.012325582	0.038423009	0.014132927	0.037839015	0.013415924	0.000982844	0.002673837	0.002474031	0.001384275	0.003473941	0.005007938	0.001112745	0.002733597	0.002697119	0.00135765	0.003450659	0.004711132
F	21		0	7	2	789.5667	4	0.494759668	23.9	62	29.83	874	29.74544129	23.27530095	72.55868898	-0.084558708	0.624699046	-10.55868898	1561792.552	0.794405761	0.45670631	0.307131643	0.347365284	0.039007101	0.154309235	0.173082439	0.152822408	0.174282845	0.004894184	0.003755748	0.705139376	0.012522534	0.033918525	0.009251165	0.035552033	0.010003057	0.001168017	0.002586387	0.002642156	0.001315412	0.003576723	0.005002841	0.00115662	0.002497451	0.002724882	0.00136068	0.003477927	0.004825225
M	21	28.69660632	1	8	2	1011.55	3	0.411430107	23.9	36	29.62	836	29.78031655	22.34949826	73.60591133	0.160316555	1.550501738	-37.60591133	1742734.959	0.769083097	0.44567784	0.301121555	0.340771469	0.037115799	0.151723205	0.170383625	0.14939835	0.170387844	0.002208655	0.00299621	0.686679524	0.011327196	0.034127966	0.008176458	0.032241736	0.007076291	0.001157147	0.002134117	0.002244748	0.001160073	0.00323876	0.005246753	0.001122087	0.002264487	0.002669827	0.001061378	0.003239506	0.004848815
F	21		0	4	1	605.25	5	0.336579624	6.7	53	30.19	801	29.75775728	9.60836795	62.25004617	-0.432242719	-2.90836795	-9.250046174	1455061.89	0.813778443	0.48761819	0.287887214	0.360034613	0.038925492	0.143603513	0.179276766	0.1442837	0.180757847	0.006569136	0.003636134	0.700657041	0.012946528	0.044351653	0.012407513	0.043713948	0.012128556	0.001107582	0.002388146	0.002384847	0.001267575	0.003592562	0.004905152	0.001193764	0.002420172	0.002621057	0.001177132	0.003962581	0.004975115
M	21		0	3	4	943.3167	5	0.22000437	15	32	30.11	694	29.80936558	3.178739694	63.47755817	-0.300634421	11.82126031	-31.47755817	1687195.014	0.808256893	0.450473034	0.314974125	0.333874183	0.039303103	0.159731937	0.169907278	0.155242187	0.163966906	0.006071082	0.008802124	0.708004481	0.012044666	0.036491988	0.011770661	0.039245256	0.01213203	0.001070001	0.002299201	0.002631053	0.001428584	0.003551279	0.005230634	0.001156357	0.002433981	0.002629986	0.001344895	0.003503329	0.0048145
[truncated: 2,463 more rows]
