# Supplementary material for: Effects of weather and season on human brain volume
Source: PLoS One. 2021 Mar 24;16(3):e0236303. doi: 10.1371/journal.pone.0236303 (PMC7990212; doi:10.1371/journal.pone.0236303)
Supplement: S2 Data — (TXT) [file pone.0236303.s002.txt]

Column Definitions
------------------

sex
age				(years)
bmi
sitecode		(0 - Allegra, 1 - Skyra)
seriesmonth		(1=Jan, 12=Dec)
season			(1=Spring, 2=Summer, 3=Fall, 4=Winter)
seriesmin		(time of day: minutes after midnight)
scancode		(random number identifying the scan sequence)
motion			(mm)
temp			(C)
humidity		(%)
pressure		(mmHg)
daylight		(minutes of daylight)
avgmonthpressure (mean pressure for that month over the study period)
avgmonthtemp	(mean temperature for that month over the study period)
avgmonthhumidity (mean humidity for that month over the study period)
devpressure		(deviation in mean monthly pressure for this scan)
devtemp			(deviation in mean monthly temperature for this scan)
devhumidity		(deviation in mean monthly humidity for this scan)
eTIV			(estimated total intracranial volume)
C_BrainSegVol	(BrainSegVol corrected for eTIV (intracranial volume))
C_TotalGrayVol
C_CerebralWhiteMatterVol
C_CortexVol
C_SubCortGrayVol
C_lhCerebralWhiteMatterVol
C_lhCortexVol
C_rhCerebralWhiteMatterVol
C_rhCortexVol
C_Left-Lateral-Ventricle
C_Right-Lateral-Ventricle
C_SupraTentorialVol
C_Brain-Stem
C_Left-Cerebellum-Cortex
C_Left-Cerebellum-White-Matter
C_Right-Cerebellum-Cortex
C_Right-Cerebellum-White-Matter
C_Left-Amygdala
C_Left-Caudate
C_Left-Hippocampus
C_Left-Pallidum
C_Left-Putamen
C_Left-Thalamus-Proper
C_Right-Amygdala
C_Right-Caudate
C_Right-Hippocampus
C_Right-Pallidum
C_Right-Putamen
C_Right-Thalamus-Proper
